# Supplementary material for: Low LEF1 expression is a biomarker of early T-cell precursor, an aggressive subtype of T-cell lymphoblastic leukemia
Source: PLoS One. 2020 May 13;15(5):e0232520. doi: 10.1371/journal.pone.0232520 (PMC7219738; doi:10.1371/journal.pone.0232520)
Supplement: S1 Table — (XLSX) [file pone.0232520.s001.xlsx]

## Sheet: S1_Table
	baseMean	log2FoldChange	lfcSE	stat	p-value	adjusted p-value		baseMean	mean of normalized counts of all samples
CD1B	3629.13	-8.53374	0.438756	-19.4498	2.92311e-84	7.28089e-80		log2FoldChange	log2 fold changes
CD1E	5683.23	-8.34104	0.494912	-16.8536	9.87689e-64	1.23007e-59		lfcSE	standard error of log2 fold changes
RP11-144L1.4	992.287	-11.7439	0.769374	-15.2642	1.32361e-52	1.09895e-48		stat	statistics of differential expression test
PTCRA	1702.83	-6.55056	0.443075	-14.7843	1.84888e-49	1.1513e-45		p-value	p-value of differential expression test
PTPN3	455.855	-5.88572	0.399797	-14.7218	4.672e-49	2.3274e-45		adjusted p-value	adjusted p-value of differential expression test
RAG2	656.367	-6.61109	0.45445	-14.5475	6.06162e-48	2.28324e-44
OGN	433.502	-4.89312	0.336446	-14.5436	6.41668e-48	2.28324e-44
PTH2R	29.3596	4.661	0.324168	14.3784	7.0752e-47	2.20286e-43
NPR3	270.341	5.38691	0.383126	14.0604	6.65103e-45	1.84071e-41
ALDH1A2	7589.31	-7.71358	0.557814	-13.8283	1.72156e-43	4.28807e-40
RP11-404O13.5	970.476	-5.86484	0.425634	-13.7791	3.40615e-43	7.71275e-40
LEF1	8109.47	-2.62171	0.193105	-13.5766	5.51264e-42	1.14424e-38
CD1A	1791.24	-6.52327	0.518542	-12.58	2.72005e-36	5.21161e-33
PITPNM2	5063.35	-2.77675	0.226442	-12.2625	1.43992e-34	2.56183e-31
TSHR	582.862	-4.1608	0.341146	-12.1965	3.24291e-34	5.38496e-31
SUCNR1	107.05	5.65428	0.472367	11.9701	5.09756e-33	7.93562e-30
CCNI2	442.494	-6.58911	0.553872	-11.8964	1.23507e-32	1.8096e-29
MYLK4	41.9022	2.46839	0.208616	11.8322	2.66086e-32	3.68204e-29
ARHGAP29	707.405	-6.06419	0.518321	-11.6997	1.27912e-31	1.67686e-28
CD8A	2058.55	-4.34609	0.372577	-11.665	1.92503e-31	2.39743e-28
NINL	1239.84	-4.21025	0.361251	-11.6547	2.17256e-31	2.57686e-28
RP11-472G21.2	60.0787	-4.20967	0.362797	-11.6034	3.96183e-31	4.48552e-28
CD5	2075.16	-2.47675	0.214064	-11.5701	5.839e-31	6.32338e-28
SLC9A7	317.278	2.75929	0.239088	11.5409	8.20607e-31	8.51653e-28
AQP3	1187.8	-3.26454	0.288441	-11.3179	1.07033e-29	1.06639e-26
PDGFC	101.9	5.21306	0.465825	11.191	4.51183e-29	4.32233e-26
PLCL1	974.409	-3.7693	0.340611	-11.0663	1.82817e-28	1.68652e-25
SUSD4	261.745	-3.76512	0.340355	-11.0623	1.91112e-28	1.70008e-25
SIT1	1007.65	-3.36998	0.306991	-10.9775	4.90562e-28	4.21342e-25
PCDH9	867.838	-3.81503	0.347684	-10.9727	5.17108e-28	4.29337e-25
WNK2	692.124	-6.42013	0.589514	-10.8905	1.27872e-27	1.02743e-24
LEF1-AS1	330.545	-2.86973	0.264801	-10.8373	2.29065e-27	1.78299e-24
AC079612.1	50.4281	-6.75882	0.625959	-10.7975	3.53511e-27	2.66826e-24
VWF	175.489	5.01419	0.46805	10.7129	8.85229e-27	6.48508e-24
TMEM132D	461.666	-10.534	0.986619	-10.6769	1.30597e-26	9.294e-24
SPOCD1	150.597	-6.1442	0.576045	-10.6662	1.46507e-26	1.01366e-23
SIX6	408.405	-12.1152	1.13702	-10.6552	1.64944e-26	1.11039e-23
MAL	5646.13	-3.95316	0.371725	-10.6346	2.05635e-26	1.34788e-23
SMPD3	1481.99	-4.1741	0.395197	-10.5621	4.46761e-26	2.85331e-23
RP11-704M14.1	35.0763	7.44414	0.705023	10.5587	4.62926e-26	2.88264e-23
AC011893.3	424.429	-3.70827	0.352343	-10.5246	6.6544e-26	4.04263e-23
NT5E	69.3129	4.64234	0.441501	10.5149	7.37587e-26	4.37424e-23
RASGRP1	2243.81	-2.29876	0.218942	-10.4994	8.69288e-26	5.0354e-23
VIPR2	1185.06	-4.67336	0.44612	-10.4756	1.11849e-25	6.33166e-23
IL4	110.519	-7.8037	0.745494	-10.4678	1.21414e-25	6.72039e-23
RP11-215G15.5	139.628	3.80958	0.364055	10.4643	1.26021e-25	6.82378e-23
PLEKHA7	523.279	-3.30274	0.316493	-10.4354	1.70841e-25	9.05387e-23
NCAM1	102.158	5.05117	0.488757	10.3347	4.90766e-25	2.54667e-22
MS4A4E	38.8446	5.14215	0.499765	10.2891	7.88816e-25	4.00976e-22
HKDC1	288.233	-5.20353	0.506249	-10.2786	8.80014e-25	4.365e-22
FBXO25	982.41	-1.6315	0.158751	-10.2771	8.9375e-25	4.365e-22
AC103563.8	48.0103	-3.85034	0.374773	-10.2738	9.2471e-25	4.42936e-22
CCDC74A	137.62	-2.65922	0.259057	-10.265	1.0132e-24	4.76165e-22
MFSD1	580.945	1.47617	0.144052	10.2475	1.21463e-24	5.6026e-22
RP5-997D24.3	27.6288	-4.08807	0.401078	-10.1927	2.13727e-24	9.67912e-22
ZNF321P	177.075	2.10019	0.206336	10.1785	2.47351e-24	1.10018e-21
CPA4	170.405	-6.94489	0.683919	-10.1546	3.16242e-24	1.38192e-21
DMWD	333.965	-1.86974	0.18439	-10.1401	3.66561e-24	1.57419e-21
RASSF6	118.851	-5.50806	0.544092	-10.1234	4.35111e-24	1.8369e-21
PDSS1	646.771	-2.00306	0.19839	-10.0966	5.72085e-24	2.37492e-21
RP11-236B18.2	99.1627	-5.16281	0.513307	-10.0579	8.4748e-24	3.4605e-21
CHRNA3	905.242	-4.7465	0.473231	-10.03	1.12514e-23	4.47019e-21
RP11-444A22.1	121.153	-3.66212	0.365134	-10.0295	1.13065e-23	4.47019e-21
LCK	14036.1	-2.37824	0.237849	-9.99895	1.54022e-23	5.99433e-21
SPTLC2	1499.64	1.36864	0.137181	9.97686	1.92465e-23	7.37527e-21
GJC1	414.518	-4.05429	0.406448	-9.97492	1.96254e-23	7.40651e-21
SORT1	934.162	-2.54643	0.256338	-9.93387	2.96533e-23	1.10239e-20
STAG3	322.925	-2.19221	0.221276	-9.90714	3.876e-23	1.41976e-20
RAPGEF5	2653	-3.44814	0.348555	-9.89269	4.47839e-23	1.61663e-20
ZNF888	45.5616	1.59762	0.162239	9.84735	7.03723e-23	2.50405e-20
RP11-650L12.2	33.1926	-5.90303	0.60019	-9.83526	7.93589e-23	2.78404e-20
TCTEX1D1	62.6699	4.42226	0.450179	9.82333	8.93406e-23	3.09069e-20
TFAP2C	144.565	-9.99802	1.02406	-9.76316	1.62023e-22	5.52831e-20
RP11-757F18.5	47.2581	-3.48117	0.357495	-9.73769	2.08238e-22	7.00919e-20
C14orf39	206.325	-9.7817	1.00487	-9.73426	2.15376e-22	7.15279e-20
SLC45A3	68.8767	3.1262	0.321945	9.71037	2.7235e-22	8.92592e-20
ANKRD1	373.658	-9.43648	0.972592	-9.70241	2.94454e-22	9.52502e-20
FUT7	49.4485	3.74293	0.386289	9.68947	3.34249e-22	1.06737e-19
CD33	88.0188	3.5017	0.361521	9.68602	3.45752e-22	1.09012e-19
USP44	426.883	-3.20713	0.331269	-9.68133	3.61971e-22	1.127e-19
LINC00494	161.143	-3.76342	0.388961	-9.67559	3.82877e-22	1.17737e-19
ADAM33	500.248	-6.08526	0.63002	-9.65884	4.50953e-22	1.3698e-19
PTGS1	135.508	3.63909	0.37718	9.64813	5.00599e-22	1.50228e-19
TSPAN13	185.543	2.78657	0.289799	9.61554	6.87501e-22	2.02527e-19
AEBP1	3569.21	-2.16182	0.224839	-9.61499	6.91134e-22	2.02527e-19
PARD3	2347.98	-2.51239	0.261346	-9.6133	7.02622e-22	2.03499e-19
ANO2	7.61039	4.8466	0.504482	9.60707	7.46423e-22	2.137e-19
ERMP1	270.86	2.36088	0.246169	9.59048	8.76798e-22	2.48174e-19
CFTR	679.994	-10.3086	1.07893	-9.55444	1.2425e-21	3.47734e-19
DDR1	294.737	-2.70588	0.283479	-9.54523	1.35801e-21	3.75837e-19
CMTM4	32.1724	3.11243	0.32659	9.5301	1.57137e-21	4.30107e-19
ANKFN1	108.887	-5.10363	0.536444	-9.51381	1.83796e-21	4.97607e-19
IL18	54.8115	3.90585	0.41086	9.50652	1.97145e-21	5.28008e-19
PKIA	530.431	-2.9738	0.312979	-9.50161	2.06661e-21	5.47607e-19
GSN	325.716	2.77025	0.29163	9.4992	2.11512e-21	5.54562e-19
HEATR5B	1179.3	1.12776	0.119368	9.44776	3.46173e-21	8.95923e-19
2020-09-08	943.953	-3.08711	0.326784	-9.44693	3.48902e-21	8.95923e-19
ADAMTS14	20.0102	3.97336	0.421199	9.43344	3.96864e-21	1.00868e-18
MMP28	14.2463	2.94504	0.312643	9.41983	4.5182e-21	1.13676e-18
SNTB2	453.651	-1.95128	0.20765	-9.397	5.6143e-21	1.39841e-18
ASIC1	236.801	-2.78258	0.29631	-9.39077	5.95616e-21	1.46887e-18
ADAMTS17	1378.64	-4.44791	0.474135	-9.3811	6.52868e-21	1.59428e-18
RP11-799O21.2	8.04717	5.72268	0.610313	9.37663	6.81142e-21	1.64238e-18
CYP2U1	593.415	-2.33396	0.248932	-9.37592	6.85754e-21	1.64238e-18
BTK	230.417	3.20379	0.342111	9.36477	7.6218e-21	1.80804e-18
C3orf52	234.356	-3.19854	0.342425	-9.34084	9.55765e-21	2.24344e-18
RP11-876N24.4	14.6487	2.83538	0.303575	9.33996	9.63738e-21	2.24344e-18
SLC16A2	96.6566	-4.12162	0.442283	-9.31897	1.17473e-20	2.70929e-18
DUSP3	211.894	2.68976	0.289166	9.30177	1.38129e-20	3.15645e-18
C9orf139	28.9019	4.33114	0.46669	9.28057	1.6858e-20	3.81726e-18
LHFPL2	152.204	3.33786	0.35994	9.27338	1.80333e-20	4.0466e-18
GPC3	144.496	-4.80316	0.518826	-9.25775	2.08777e-20	4.64305e-18
ENO2	1164.38	-1.91794	0.20753	-9.24173	2.42533e-20	5.34602e-18
INPP5D	1802.53	1.75653	0.190129	9.2386	2.49745e-20	5.45671e-18
RAG1	2446.38	-4.08113	0.441878	-9.23588	2.56177e-20	5.54857e-18
ZP1	77.8629	-3.92378	0.425555	-9.22038	2.96062e-20	6.35716e-18
BAI2	544.599	-3.01945	0.328728	-9.18524	4.10593e-20	8.74107e-18
ITGA9	142.047	3.9582	0.431363	9.17603	4.47298e-20	9.44177e-18
ANTXR1	325.838	-3.65926	0.399393	-9.16205	5.09218e-20	1.06585e-17
S100Z	70.3241	3.27071	0.357232	9.15569	5.40117e-20	1.1211e-17
GLB1L3	158.98	-3.90285	0.426632	-9.14806	5.79653e-20	1.19322e-17
ZNF185	136.347	2.93897	0.321359	9.14545	5.9382e-20	1.21237e-17
RP11-686O6.2	44.9494	-2.5949	0.284337	-9.12616	7.0975e-20	1.43727e-17
FLOT1	1141.28	-1.70138	0.1868	-9.10808	8.38562e-20	1.68443e-17
MIR146A	23.5653	3.54953	0.389855	9.10476	8.64602e-20	1.72284e-17
PSAP	21742	-1.96003	0.215419	-9.09872	9.14057e-20	1.80693e-17
CEP128	2887.27	-2.0245	0.222771	-9.08782	1.01045e-19	1.97515e-17
ACVR2B-AS1	111.336	-2.49339	0.27438	-9.08733	1.01501e-19	1.97515e-17
SPNS2	143.009	3.17732	0.350669	9.06076	1.29549e-19	2.50141e-17
EMP1	231.244	3.6328	0.401588	9.04609	1.48178e-19	2.83909e-17
MMP7	13.1309	5.55412	0.615098	9.02965	1.72217e-19	3.27448e-17
ANKRD33B	46.1497	3.24621	0.359816	9.02185	1.8494e-19	3.48977e-17
APBA1	26.1451	4.79668	0.531841	9.01901	1.89788e-19	3.55432e-17
NOTCH3	4602.86	-2.99544	0.332319	-9.01375	1.99126e-19	3.70137e-17
AC007880.1	3.88837	3.55715	0.394686	9.01262	2.01193e-19	3.71209e-17
ITGB5	24.9669	3.27476	0.36341	9.01119	2.03836e-19	3.7332e-17
DBH-AS1	344.55	-2.89738	0.321791	-9.00391	2.1782e-19	3.96018e-17
RP11-61O1.1	743.146	-5.94189	0.661139	-8.98736	2.53249e-19	4.57095e-17
CPVL	841.935	-2.85325	0.31757	-8.98464	2.59578e-19	4.62848e-17
KYNU	85.9677	3.84352	0.427799	8.9844	2.60152e-19	4.62848e-17
HDAC4	3373.96	-1.73512	0.193219	-8.98006	2.70616e-19	4.7805e-17
OR10T2	19.5892	-5.92623	0.6602	-8.97642	2.79709e-19	4.90633e-17
CIITA	337.016	3.20132	0.357199	8.96227	3.18048e-19	5.53982e-17
EPHX4	26.2456	-4.62911	0.516609	-8.96058	3.22982e-19	5.58668e-17
TMEM150B	19.7504	3.39158	0.378795	8.95361	3.4404e-19	5.90989e-17
NLGN4Y	73.9691	-4.533	0.50762	-8.9299	4.26383e-19	7.2742e-17
ARHGAP19-SLIT1	144.21	-3.43218	0.384573	-8.92463	4.47185e-19	7.5772e-17
SLC37A1	649.167	1.62193	0.182218	8.90105	5.53188e-19	9.31e-17
FRY	468.205	3.4091	0.383312	8.8938	5.90523e-19	9.87164e-17
RP6-99M1.2	246.798	2.82033	0.317306	8.88838	6.20062e-19	1.02963e-16
CHRNB4	19.5736	-5.39384	0.606969	-8.88651	6.3059e-19	1.04018e-16
DBH	13.8209	-5.57516	0.627938	-8.87852	6.77529e-19	1.11026e-16
RGPD1	3452.88	-2.74793	0.310366	-8.85384	8.45615e-19	1.37664e-16
PRR5L	406.895	3.48293	0.393445	8.85239	8.56642e-19	1.38554e-16
C6orf223	103.761	-3.33937	0.377409	-8.84816	8.89755e-19	1.42981e-16
REG4	53.0537	-5.17199	0.585298	-8.83652	9.875e-19	1.57671e-16
FLT3	1025.17	3.7485	0.424565	8.82905	1.05568e-18	1.67483e-16
ERVH48-1	154.916	-3.87624	0.439521	-8.81924	1.15242e-18	1.81674e-16
ISL2	58.5134	-7.00841	0.795992	-8.80462	1.313e-18	2.05687e-16
CTD-2036P10.3	9.25709	2.90789	0.330452	8.79973	1.37143e-18	2.13497e-16
CD1D	296.84	-3.28227	0.37357	-8.78624	1.54645e-18	2.39248e-16
ALS2	496.492	1.63556	0.186531	8.76829	1.81406e-18	2.78918e-16
SUCLG2	511.543	-2.09616	0.239171	-8.76426	1.87999e-18	2.87282e-16
SERHL2	197.673	-5.09051	0.58228	-8.74238	2.28241e-18	3.46648e-16
RGPD2	3475.35	-2.69243	0.308181	-8.73653	2.40384e-18	3.62877e-16
MANBA	745.397	1.26844	0.145257	8.73234	2.49458e-18	3.74307e-16
LILRA2	114.201	3.35252	0.384015	8.73017	2.5429e-18	3.79272e-16
RP6-99M1.3	40.452	3.07092	0.353207	8.69437	3.48756e-18	5.14045e-16
PLXDC1	263.303	-2.79374	0.321328	-8.69436	3.48778e-18	5.14045e-16
SLIT1	3344.41	-3.19673	0.367794	-8.69163	3.57283e-18	5.23482e-16
FCHSD2	1644.89	1.08813	0.125319	8.68291	3.85774e-18	5.61922e-16
RIMS2	313.869	-4.85957	0.559824	-8.68053	3.93926e-18	5.7046e-16
RP11-77H9.8	71.352	-2.63986	0.304648	-8.66528	4.50417e-18	6.48496e-16
SLC32A1	75.4747	-6.50245	0.750974	-8.65869	4.77233e-18	6.83156e-16
DEPTOR	293.924	3.40717	0.3938	8.65202	5.0598e-18	7.20168e-16
FBLN7	72.0717	-3.42456	0.395867	-8.6508	5.114e-18	7.23747e-16
PHKA2-AS1	20.9972	-3.73126	0.431797	-8.64126	5.55987e-18	7.82402e-16
GGT5	12.5768	4.81659	0.557629	8.63763	5.7391e-18	8.03087e-16
DMPK	213.641	-2.09303	0.242367	-8.63581	5.83111e-18	8.11404e-16
SMYD3	747.696	1.2448	0.144273	8.62811	6.23746e-18	8.63125e-16
FXYD2	389.01	-3.36299	0.390123	-8.62034	6.67585e-18	9.18686e-16
HSD3B7	35.5229	2.08542	0.24256	8.59752	8.14587e-18	1.11482e-15
SH3RF1	427.934	2.96172	0.345797	8.56493	1.08141e-17	1.47189e-15
GLB1L2	135.368	-4.24988	0.496819	-8.55417	1.18718e-17	1.60708e-15
SLC2A5	56.3907	3.46041	0.404813	8.54819	1.25038e-17	1.68349e-15
STAR	31.8936	3.12462	0.365834	8.54109	1.32964e-17	1.78057e-15
RP11-229C3.2	87.9548	-2.78523	0.326447	-8.53195	1.43901e-17	1.91673e-15
SLAIN1	888.617	-2.95038	0.34589	-8.5298	1.46599e-17	1.94228e-15
METTL7A	424.37	2.58079	0.302788	8.52344	1.54877e-17	2.0411e-15
2020-09-01	2586.65	-1.60121	0.187916	-8.52089	1.58331e-17	2.07564e-15
HNRNPLL	1485.75	-2.01515	0.236587	-8.51758	1.62924e-17	2.12466e-15
CPA5	44.0777	-5.16414	0.606528	-8.51426	1.67655e-17	2.17497e-15
HMGN5	118.311	-2.16202	0.254457	-8.4966	1.95233e-17	2.51962e-15
AC103563.9	14.3403	-4.87161	0.57357	-8.49349	2.00518e-17	2.57449e-15
MACC1	146.455	4.1461	0.488679	8.48431	2.16999e-17	2.7718e-15
PCSK5	463.893	-2.14192	0.252699	-8.47616	2.32751e-17	2.95784e-15
ASPDH	52.894	-6.04732	0.713515	-8.47539	2.343e-17	2.96241e-15
ABCA4	96.3539	-3.0854	0.364209	-8.47151	2.42232e-17	3.04723e-15
SYNE2	9675.76	-1.89987	0.224414	-8.46593	2.54121e-17	3.18073e-15
CDC25B	1598.17	-1.28065	0.151286	-8.46507	2.55993e-17	3.18813e-15
LOXL3	24.8543	2.81652	0.332774	8.46376	2.58883e-17	3.20809e-15
SORL1	6175.29	1.73502	0.205065	8.46083	2.65479e-17	3.27354e-15
TMPRSS2	14.7775	-5.22973	0.618892	-8.45014	2.90947e-17	3.5699e-15
ADCY9	49.3296	3.18277	0.377663	8.42754	3.53003e-17	4.3101e-15
GPR114	170.601	3.41366	0.405362	8.42126	3.7246e-17	4.52548e-15
CNST	1289.68	1.18426	0.140669	8.41879	3.80405e-17	4.59958e-15
NLGN4X	984.389	-3.55596	0.423208	-8.4024	4.37454e-17	5.26381e-15
FAT1	8961.14	-4.30061	0.512094	-8.39809	4.5381e-17	5.43438e-15
FA2H	78.1255	-5.89642	0.702365	-8.39509	4.6553e-17	5.54804e-15
FAM92A1	197.95	-4.00729	0.478316	-8.37791	5.38752e-17	6.39012e-15
KDELC1	38.8572	3.66362	0.43803	8.36387	6.06924e-17	7.16458e-15
TF	18.6874	2.86058	0.342111	8.36155	6.19006e-17	7.27274e-15
EYS	2.65192	4.88859	0.58677	8.33137	7.99131e-17	9.34495e-15
NUP62CL	88.564	-3.60026	0.432284	-8.32847	8.18942e-17	9.53187e-15
SLC16A1	1540.64	-1.70799	0.205152	-8.32548	8.39871e-17	9.73001e-15
AC005062.2	7.87544	3.33227	0.400642	8.31732	8.99764e-17	1.03756e-14
FHL3	82.8447	2.64465	0.319636	8.27394	1.29602e-16	1.48761e-14
TWISTNB	901.224	1.32574	0.160245	8.27317	1.30444e-16	1.49041e-14
ATP6V0A2	1338.55	0.80705	0.0975703	8.27147	1.32315e-16	1.50489e-14
DENND2D	2266.86	-2.12576	0.257106	-8.26803	1.36188e-16	1.5419e-14
CD3G	3163.68	-1.35913	0.164424	-8.26599	1.3854e-16	1.5591e-14
PROSER2	52.8057	3.45551	0.418058	8.26563	1.38959e-16	1.5591e-14
ACTN4	2127.42	2.03852	0.247097	8.2499	1.58524e-16	1.77064e-14
METRN	216.107	-3.1743	0.38525	-8.2396	1.72784e-16	1.92129e-14
STARD9	848.271	2.36726	0.287475	8.23465	1.80084e-16	1.99357e-14
PAX9	47.6608	-7.36333	0.894698	-8.22996	1.8727e-16	2.06394e-14
NCOA7	950.173	1.41149	0.171675	8.2219	2.00297e-16	2.19779e-14
KANK4	416.104	-8.46747	1.03059	-8.21615	2.10138e-16	2.29567e-14
AC109826.1	147.331	-1.84441	0.224507	-8.21538	2.115e-16	2.30046e-14
RP11-522M21.3	2.98302	3.101	0.37839	8.19526	2.50051e-16	2.70795e-14
SARDH	741.609	-2.3811	0.290723	-8.19027	2.60651e-16	2.81052e-14
TTC16	109.322	-3.11074	0.379918	-8.18791	2.65794e-16	2.85362e-14
CD4	1040.44	-3.07468	0.375807	-8.18154	2.80249e-16	2.9959e-14
HSH2D	1305.87	2.94954	0.360556	8.18054	2.82567e-16	3.00777e-14
KIAA0125	404.081	3.39845	0.415672	8.17581	2.93894e-16	3.11503e-14
MN1	121.376	4.01983	0.491719	8.17506	2.95707e-16	3.12096e-14
MOB3B	74.1897	2.68845	0.328975	8.17221	3.02797e-16	3.18231e-14
HGF	63.4755	3.67369	0.450027	8.16327	3.26063e-16	3.41242e-14
PDCD1	218.972	-3.38423	0.414612	-8.16242	3.28379e-16	3.42229e-14
SGK3	71.3147	1.94741	0.238859	8.153	3.55011e-16	3.68442e-14
RP11-760H22.2	25.4112	3.58402	0.440077	8.14409	3.82151e-16	3.94964e-14
RORC	484.51	-3.31046	0.406735	-8.13912	3.98152e-16	4.098e-14
DRAM1	94.7157	2.38611	0.293347	8.13408	4.15085e-16	4.25471e-14
DAB2IP	321.256	-3.59022	0.441535	-8.13123	4.24953e-16	4.338e-14
EMR2	1012.3	2.48005	0.30507	8.12947	4.31186e-16	4.38321e-14
RPS6KC1	465.471	1.26632	0.155778	8.12898	4.32901e-16	4.38321e-14
GUCY2D	5.92633	4.18146	0.514477	8.1276	4.37878e-16	4.41565e-14
RHPN1	2674.02	-1.35133	0.166306	-8.12559	4.45181e-16	4.47119e-14
PRSS57	318.466	3.63765	0.447823	8.12295	4.54981e-16	4.55127e-14
RP11-497G19.1	207.953	7.24046	0.891691	8.11992	4.66475e-16	4.64758e-14
PXK	529	1.48483	0.183066	8.11088	5.02564e-16	4.9872e-14
MTA3	1555.96	-1.77964	0.219844	-8.09504	5.72445e-16	5.65812e-14
PLCG2	552.721	1.87708	0.23222	8.08318	6.31009e-16	6.21232e-14
CXorf21	78.0056	2.25565	0.279457	8.07157	6.94018e-16	6.80575e-14
AC007131.2	72.5286	-3.38736	0.42035	-8.05842	7.72892e-16	7.5236e-14
BMPR1B	507.226	-4.24137	0.526332	-8.05836	7.73262e-16	7.5236e-14
ZDHHC15	119.914	-2.56471	0.318291	-8.05775	7.77095e-16	7.53147e-14
MFSD10	535.216	1.13486	0.141011	8.04801	8.41486e-16	8.12392e-14
PODN	65.9072	-4.13408	0.513864	-8.04508	8.61881e-16	8.2887e-14
TCFL5	862.991	-1.51335	0.188314	-8.03634	9.25634e-16	8.83819e-14
RIPK4	244.225	-5.29457	0.658834	-8.03627	9.26116e-16	8.83819e-14
ATP8B4	423.78	3.41708	0.425774	8.02558	1.01048e-15	9.60648e-14
TMEM38A	20.8727	2.81238	0.350778	8.01755	1.07874e-15	1.02165e-13
POF1B	55.4387	-7.58127	0.945648	-8.01701	1.08353e-15	1.0223e-13
BCL2	1151.98	1.92182	0.239798	8.01431	1.10757e-15	1.04103e-13
ELOVL4	1535.19	-3.24967	0.405852	-8.00704	1.17499e-15	1.10025e-13
ITIH3	18.1473	-4.26219	0.532653	-8.00181	1.22604e-15	1.14375e-13
UBASH3A	949.386	-1.55922	0.194936	-7.9986	1.25841e-15	1.16957e-13
HOXA13	59.3063	7.21305	0.902209	7.99487	1.29706e-15	1.20101e-13
KIF26B	31.7925	3.45067	0.431666	7.99385	1.3079e-15	1.20656e-13
MEGF11	92.4937	-4.1338	0.5173	-7.99111	1.33727e-15	1.22911e-13
IGFBP2	929.046	-2.72992	0.342029	-7.98154	1.44521e-15	1.32011e-13
SH3TC2	8.85829	3.27299	0.410077	7.98139	1.44689e-15	1.32011e-13
FAM212A	55.9268	2.53622	0.317791	7.98079	1.45401e-15	1.32177e-13
SLC25A30	312.495	1.25298	0.157032	7.97912	1.47375e-15	1.33484e-13
ADRB2	71.5156	2.69937	0.338784	7.96784	1.61477e-15	1.45727e-13
E2F3-IT1	40.1057	1.53067	0.192325	7.95878	1.73739e-15	1.56227e-13
JAM3	1281.69	-2.77552	0.348803	-7.95726	1.75887e-15	1.57477e-13
AC097713.4	52.0399	-3.56505	0.448045	-7.95691	1.76393e-15	1.57477e-13
ITGAM	648.358	2.78133	0.349579	7.95624	1.77346e-15	1.57762e-13
CD1C	236.171	-3.60548	0.453283	-7.95414	1.80382e-15	1.59892e-13
PDZD8	2246.22	1.90067	0.239038	7.95132	1.84527e-15	1.62568e-13
LINC00958	3.26128	4.61308	0.580174	7.9512	1.84707e-15	1.62568e-13
RP11-268J15.5	17.1745	2.40426	0.30276	7.94113	2.00349e-15	1.75715e-13
KANK1	130.386	2.24016	0.282124	7.94032	2.01652e-15	1.76237e-13
CTB-83J4.2	4.11973	4.10277	0.516788	7.93897	2.0386e-15	1.77543e-13
MYH10	2044.16	-2.31289	0.291375	-7.93787	2.05689e-15	1.78512e-13
INPP5B	747.792	0.866311	0.109192	7.9338	2.12544e-15	1.83581e-13
LATS2	421.672	3.18252	0.401148	7.93353	2.13003e-15	1.83581e-13
CREG1	461.836	1.32723	0.167314	7.93257	2.14658e-15	1.84369e-13
RGS13	18.0659	4.19065	0.528652	7.92703	2.24442e-15	1.9211e-13
HRK	132.357	-3.50269	0.442043	-7.92386	2.30249e-15	1.96406e-13
KLC2	899.774	-1.15084	0.145401	-7.91496	2.47342e-15	2.10266e-13
PISD	608.835	0.803718	0.101588	7.91151	2.5429e-15	2.15438e-13
ERLIN1	675.62	1.2597	0.159379	7.90376	2.70614e-15	2.2849e-13
LRRK1	79.8385	3.01145	0.3811	7.90199	2.7449e-15	2.3098e-13
RP11-122A3.2	265.91	-2.40751	0.304912	-7.89576	2.8856e-15	2.42002e-13
MBLAC1	82.2665	-1.16675	0.147896	-7.88896	3.04721e-15	2.54698e-13
ASAH1	622.156	1.61691	0.205355	7.87373	3.44213e-15	2.86745e-13
KCNG3	32.3493	-5.40453	0.68645	-7.87317	3.45774e-15	2.87085e-13
MEX3B	959.788	2.02897	0.257761	7.87151	3.50389e-15	2.8995e-13
LHX6	3.96308	3.72184	0.473173	7.86571	3.67017e-15	3.02704e-13
RP13-16H11.5	46.9219	-2.44377	0.310923	-7.85974	3.84941e-15	3.1644e-13
SKAP1	398.468	-3.52187	0.448475	-7.85299	4.06239e-15	3.32849e-13
NYNRIN	145.908	4.05693	0.517474	7.83987	4.51e-15	3.68266e-13
TCF7	8350.81	-1.38432	0.176583	-7.83948	4.52422e-15	3.68266e-13
DOCK3	78.2339	3.18255	0.407213	7.81544	5.47708e-15	4.44375e-13
LETM1	5217.26	-1.51548	0.19401	-7.81138	5.65652e-15	4.57444e-13
MLC1	345.845	3.14714	0.402933	7.81057	5.69277e-15	4.58886e-13
C1orf127	1.60905	3.37934	0.432774	7.80854	5.78526e-15	4.64836e-13
FAM69A	147.58	-2.2698	0.290793	-7.80556	5.924e-15	4.73242e-13
PTH1R	3.28002	6.05462	0.775696	7.8054	5.93133e-15	4.73242e-13
XXbac-BPG249D20.9	12.2982	1.88361	0.241344	7.80468	5.96547e-15	4.73242e-13
GCHFR	264.227	-2.76446	0.354206	-7.80467	5.96588e-15	4.73242e-13
PFKM	506.551	-1.65843	0.212874	-7.79066	6.66621e-15	5.27117e-13
NEIL3	1787.31	-1.73241	0.2225	-7.78612	6.9098e-15	5.44649e-13
FAM173A	443.183	-2.68125	0.344559	-7.78169	7.15644e-15	5.62311e-13
RP6-65G23.3	19.4339	-2.64738	0.340701	-7.77039	7.82458e-15	6.12876e-13
CNN3	342.547	-3.92525	0.506082	-7.75616	8.75425e-15	6.83545e-13
CCDC109B	801.522	-1.56553	0.201975	-7.75113	9.10788e-15	7.08935e-13
IL3RA	64.0196	2.92369	0.377317	7.74863	9.28925e-15	7.20799e-13
DGKH	837.608	-2.4731	0.319319	-7.74493	9.56334e-15	7.39763e-13
FAM27B	145.239	-2.5914	0.334633	-7.74401	9.63298e-15	7.42843e-13
ZNF816	187.492	1.07383	0.138848	7.73387	1.04324e-14	8.02009e-13
RP11-229P13.20	10.9393	4.46427	0.577498	7.73037	1.07235e-14	8.19868e-13
IGFBP7	223.926	3.22472	0.417154	7.73029	1.07306e-14	8.19868e-13
EMR1	138.979	2.45229	0.317515	7.7234	1.13267e-14	8.6277e-13
CDON	101.699	-2.30262	0.298277	-7.71976	1.16551e-14	8.85077e-13
GFRA4	51.2842	-7.92526	1.02686	-7.71793	1.18233e-14	8.95121e-13
CA11	149.661	-1.79136	0.232366	-7.70923	1.26581e-14	9.55419e-13
CTSA	606.604	1.44987	0.188496	7.69178	1.45101e-14	1.09189e-12
IRS1	536.165	-2.61622	0.340213	-7.68994	1.47209e-14	1.10296e-12
CTD-2376I20.1	40.2878	-3.501	0.455283	-7.68972	1.47456e-14	1.10296e-12
TRIM41	1297.98	-1.12778	0.146686	-7.68838	1.49004e-14	1.1112e-12
CTD-3065J16.6	3.50335	3.68299	0.479235	7.68515	1.52822e-14	1.13627e-12
EPHX2	616.904	-4.13959	0.538928	-7.68116	1.57658e-14	1.1661e-12
CXCL12	19.0115	4.38389	0.570739	7.68107	1.5777e-14	1.1661e-12
LINC00243	36.389	-2.98599	0.389044	-7.6752	1.65159e-14	1.21709e-12
S1PR1	1379.05	-2.1779	0.283808	-7.67386	1.66895e-14	1.22626e-12
L1TD1	195.371	-6.66196	0.868246	-7.6729	1.68151e-14	1.23185e-12
AMPD3	491.432	1.53156	0.199643	7.67153	1.69962e-14	1.24147e-12
GPR113	136.23	-1.19158	0.155478	-7.66398	1.80255e-14	1.31104e-12
TUSC3	390.707	-4.1401	0.540217	-7.66378	1.80539e-14	1.31104e-12
E2F2	3656	-1.92598	0.251435	-7.65993	1.86029e-14	1.34698e-12
ROBO1	140.03	-4.56441	0.595987	-7.65857	1.88008e-14	1.35737e-12
RP11-796G6.2	11.8936	-3.58705	0.468454	-7.65721	1.9002e-14	1.36792e-12
CYB5R4	883.351	1.21078	0.158295	7.64889	2.02724e-14	1.45517e-12
CCND1	16.4384	3.27029	0.428241	7.63657	2.23077e-14	1.59667e-12
UBE2F	175.938	1.61619	0.211734	7.63311	2.29157e-14	1.63548e-12
RSPO4	0.937508	3.88991	0.509674	7.63216	2.30861e-14	1.64294e-12
RP5-1065P14.2	53.788	-4.02867	0.528042	-7.62945	2.35755e-14	1.67299e-12
CCDC135	46.8011	2.82234	0.370204	7.62375	2.46416e-14	1.74367e-12
ZAP70	6740.99	-0.843525	0.110724	-7.61828	2.57085e-14	1.81402e-12
CLGN	338.573	-2.06809	0.271485	-7.6177	2.58227e-14	1.81693e-12
ICAM5	11.4056	2.59227	0.340577	7.61141	2.71114e-14	1.90223e-12
SCG2	217.621	-6.03377	0.792932	-7.60944	2.75282e-14	1.92605e-12
PLEKHG1	818.317	-3.88979	0.51125	-7.60839	2.77523e-14	1.93628e-12
JAKMIP1	259.633	-3.91528	0.514729	-7.60649	2.81647e-14	1.95957e-12
FAM46A	423.936	3.07836	0.404911	7.60255	2.90351e-14	2.0145e-12
CTD-2516F10.2	13.2797	3.2637	0.429572	7.59755	3.01792e-14	2.08807e-12
OSBPL5	1630.87	-1.50073	0.197692	-7.59124	3.16847e-14	2.18616e-12
CCDC147	6.87892	3.11479	0.410506	7.58768	3.25682e-14	2.24091e-12
REPS2	52.4034	2.92761	0.385899	7.58649	3.28696e-14	2.25541e-12
MYO1A	63.2104	-1.95442	0.257669	-7.58498	3.32529e-14	2.27545e-12
NCKAP1	330.736	-3.53874	0.466663	-7.58308	3.37434e-14	2.30269e-12
PSAT1	161.325	-3.44543	0.455236	-7.56844	3.77721e-14	2.57056e-12
KLHL6	1321.18	1.25788	0.16622	7.56759	3.80211e-14	2.58046e-12
PLD4	78.9646	3.35151	0.443218	7.56176	3.97658e-14	2.69154e-12
GBP4	1230.02	2.54035	0.336268	7.55453	4.2037e-14	2.83755e-12
WHSC1	8284.57	-0.879721	0.116561	-7.54728	4.44427e-14	2.98724e-12
NSG1	432.466	-3.39776	0.450206	-7.54713	4.44944e-14	2.98724e-12
MORN3	57.6824	-1.79079	0.237374	-7.54416	4.55213e-14	3.04797e-12
DNAH17	421.506	-4.41318	0.585324	-7.53973	4.70959e-14	3.14494e-12
AC013402.5	3.14225	6.57381	0.872362	7.53565	4.85911e-14	3.23611e-12
RP11-445O3.2	25.9784	-4.68099	0.621773	-7.52846	5.13432e-14	3.40222e-12
CYTH4	1066.32	1.961	0.26048	7.52842	5.13584e-14	3.40222e-12
RP11-439E19.3	122.401	2.19809	0.292447	7.51621	5.6387e-14	3.72543e-12
C1QTNF4	91.9463	4.08536	0.543782	7.51287	5.78444e-14	3.81161e-12
RP11-305P22.9	106.568	-2.37378	0.316185	-7.50757	6.0237e-14	3.95879e-12
RALGAPA2	1008.87	1.51821	0.202274	7.50574	6.10804e-14	4.00366e-12
PPCDC	222.564	1.153	0.153673	7.50299	6.23771e-14	4.07792e-12
GFI1	1780.44	-1.90719	0.254378	-7.49747	6.50607e-14	4.24223e-12
MUC19	2.76633	3.55933	0.474811	7.49631	6.56381e-14	4.26871e-12
TNRC6C	3585.27	-1.46405	0.19534	-7.49489	6.63528e-14	4.30395e-12
ARL4C	6378.22	-1.64564	0.219628	-7.49287	6.73859e-14	4.3596e-12
LINC00984	172.818	2.16239	0.288618	7.49221	6.7722e-14	4.37e-12
FES	349.215	2.44202	0.326039	7.48996	6.88941e-14	4.43414e-12
PRUNE2	243.136	-2.67674	0.357707	-7.48306	7.2609e-14	4.6612e-12
XYLB	330.618	-1.96244	0.262345	-7.48041	7.40937e-14	4.74428e-12
CRHBP	31.4594	2.51433	0.336951	7.46201	8.52138e-14	5.44232e-12
AC006538.1	25.3611	1.95105	0.261705	7.45516	8.97566e-14	5.71779e-12
RP11-369K17.1	1.38777	4.97761	0.66777	7.45408	9.04987e-14	5.75036e-12
AGR2	5.53079	7.65882	1.0283	7.44806	9.47243e-14	6.00355e-12
LRP6	415.803	-3.66281	0.492261	-7.4408	1.00078e-13	6.32674e-12
PQLC2	61.5199	1.51868	0.204144	7.43925	1.01259e-13	6.3852e-12
C17orf51	87.1321	-2.74462	0.368983	-7.43834	1.01962e-13	6.41328e-12
RP11-367G18.1	1.50312	3.76423	0.506268	7.43525	1.04367e-13	6.54805e-12
LPCAT2	199.095	3.30789	0.445888	7.41866	1.18315e-13	7.40447e-12
GBP5	923.742	3.56887	0.481147	7.41742	1.19423e-13	7.45513e-12
B3GNT8	17.8194	2.46609	0.332498	7.41687	1.19924e-13	7.46764e-12
DAGLB	778.114	1.06879	0.144156	7.41412	1.22432e-13	7.60482e-12
PIGR	4.42654	3.32007	0.447988	7.41108	1.25279e-13	7.76231e-12
ZFYVE9	404.302	-2.52405	0.34073	-7.40777	1.28437e-13	7.93823e-12
TMSB15A	328.013	-5.17332	0.698629	-7.40496	1.31185e-13	8.08803e-12
SOD2	3048.13	1.17392	0.158594	7.40207	1.34081e-13	8.24613e-12
ECHDC2	183.2	-2.38797	0.322805	-7.39755	1.38723e-13	8.51062e-12
SPRED2	1165.67	-1.97582	0.267126	-7.39656	1.39755e-13	8.55287e-12
CMTM8	78.8199	-2.89325	0.391245	-7.39497	1.41437e-13	8.63461e-12
SPATC1	6.21755	4.28233	0.579259	7.39277	1.43802e-13	8.75752e-12
SLAMF1	311.326	-3.00272	0.406441	-7.38782	1.49251e-13	9.06721e-12
CTD-3037G24.4	36.1611	-6.1353	0.831053	-7.38255	1.55282e-13	9.40033e-12
KSR1	313.428	1.83184	0.248138	7.38234	1.55536e-13	9.40033e-12
RP11-445O3.3	24.8161	-5.00797	0.678398	-7.38205	1.55867e-13	9.40033e-12
COL14A1	22.418	4.31518	0.584659	7.38067	1.57492e-13	9.47538e-12
PPM1F	1082.68	1.34631	0.182546	7.37518	1.64122e-13	9.85049e-12
GRAP2	2345.64	-1.19393	0.162046	-7.36782	1.73435e-13	1.03844e-11
AC018359.1	61.6685	-3.91671	0.531806	-7.36491	1.7726e-13	1.05794e-11
FCER1A	144.151	3.93607	0.534451	7.3647	1.7754e-13	1.05794e-11
MCTP2	824.067	2.21322	0.300655	7.36135	1.82065e-13	1.08231e-11
LINC00202-2	84.847	-4.76535	0.647629	-7.35815	1.86477e-13	1.1059e-11
HDAC9	340.867	2.91062	0.395713	7.35538	1.90382e-13	1.12638e-11
KANK2	142.65	2.45082	0.333364	7.35179	1.95571e-13	1.15433e-11
RP11-445H22.3	350.878	-2.62953	0.357971	-7.34565	2.04755e-13	1.20568e-11
KIRREL	230.784	-3.01241	0.410171	-7.34427	2.06888e-13	1.21537e-11
ADCY7	1544.69	1.24902	0.170221	7.33763	2.17404e-13	1.27379e-11
DHX32	37.3059	2.7982	0.381363	7.33736	2.17855e-13	1.27379e-11
ACY3	190.685	3.61447	0.493485	7.32437	2.40016e-13	1.40007e-11
RP11-558F24.4	43.0507	-3.05357	0.417143	-7.3202	2.47604e-13	1.44096e-11
KCNQ1OT1	1181.29	2.45404	0.335402	7.3167	2.54149e-13	1.4756e-11
CTC-510F12.4	31.8904	2.99023	0.408704	7.31636	2.54782e-13	1.47584e-11
CSPG4	4.31402	3.39441	0.464157	7.31307	2.61103e-13	1.50894e-11
FAM149A	103.458	-4.29211	0.587984	-7.29971	2.8839e-13	1.66278e-11
RND2	35.1754	-2.73046	0.37424	-7.29603	2.9638e-13	1.7049e-11
PTPRM	1004.54	-4.07903	0.559727	-7.28754	3.15674e-13	1.81171e-11
RP3-340N1.5	32.9667	-4.99742	0.685979	-7.28509	3.21457e-13	1.84066e-11
ARPP21-AS1	13.9338	-3.44162	0.472453	-7.28458	3.22679e-13	1.84342e-11
FAM27E1	35.8135	-2.87101	0.394233	-7.28252	3.27638e-13	1.86746e-11
IQGAP2	2312.74	2.0242	0.278043	7.28017	3.33405e-13	1.89599e-11
SMO	617.151	-1.68193	0.231173	-7.27565	3.44764e-13	1.95612e-11
EXPH5	219.066	-2.21926	0.305067	-7.27467	3.47264e-13	1.96583e-11
NKIRAS1	38.9775	1.31146	0.180325	7.27275	3.52234e-13	1.98944e-11
ARRB1	1170.07	1.9233	0.264606	7.26855	3.63374e-13	2.04772e-11
VCL	768.353	2.06976	0.285014	7.26196	3.81513e-13	2.14508e-11
ADAMTS19	102.531	-5.17622	0.712939	-7.26039	3.85981e-13	2.16532e-11
EGF	4.86653	3.18432	0.438711	7.25836	3.91814e-13	2.1931e-11
TDRD9	365.741	-4.50135	0.620356	-7.25607	3.98497e-13	2.22551e-11
BEST3	232.225	-5.42137	0.747387	-7.25376	4.05353e-13	2.25423e-11
C9orf43	48.0148	1.08151	0.149097	7.25373	4.0545e-13	2.25423e-11
RP11-384F7.2	20.79	-6.92619	0.954906	-7.25327	4.0684e-13	2.25692e-11
LINC00355	2.14321	4.01128	0.553097	7.25239	4.09466e-13	2.26644e-11
IL18R1	60.6691	3.10582	0.428914	7.24112	4.44985e-13	2.45758e-11
RAB8A	1966.11	0.9081	0.125447	7.23892	4.52261e-13	2.49224e-11
C3orf72	4.17044	5.68498	0.785894	7.23377	4.69766e-13	2.57917e-11
RASAL1	150.914	-3.64934	0.504493	-7.23367	4.70108e-13	2.57917e-11
PDZK1	6.01152	1.82078	0.251894	7.22836	4.88851e-13	2.67611e-11
CTD-3037G24.3	45.9678	-4.95113	0.685721	-7.22032	5.18636e-13	2.83293e-11
ACPL2	993.005	-1.60488	0.222369	-7.21722	5.30594e-13	2.89191e-11
DYTN	4.72258	4.17579	0.57876	7.21506	5.39121e-13	2.93197e-11
VPS37A	868.984	0.657318	0.0912512	7.20339	5.8733e-13	3.18719e-11
MGLL	523.581	2.83725	0.394132	7.19873	6.07761e-13	3.29089e-11
AGPAT5	896.249	1.14695	0.159419	7.19461	6.26407e-13	3.3845e-11
SLC29A1	935.348	-2.01077	0.279512	-7.19387	6.29795e-13	3.39544e-11
SMARCA2	1245.14	1.87658	0.260906	7.19255	6.3592e-13	3.41473e-11
PIK3R3	933.378	-1.93481	0.269004	-7.19251	6.36114e-13	3.41473e-11
DUSP5	330.945	2.46485	0.343106	7.18392	6.77399e-13	3.62853e-11
TSPAN32	169.221	2.52733	0.35186	7.18277	6.83113e-13	3.65128e-11
AC009299.3	381.398	-1.96811	0.274033	-7.18201	6.86958e-13	3.66397e-11
CCND3	7775.49	-1.45044	0.20206	-7.17823	7.06179e-13	3.75844e-11
AL122127.25	45.9331	3.40321	0.474645	7.17002	7.49859e-13	3.9707e-11
KLHL13	117.383	3.67016	0.511903	7.16963	7.52019e-13	3.9707e-11
PDE4B	483.603	2.84935	0.397429	7.16945	7.52984e-13	3.9707e-11
AC073869.19	247.733	-3.06041	0.42687	-7.16943	7.53099e-13	3.9707e-11
MBOAT7	1021.08	1.33577	0.186319	7.16926	7.54031e-13	3.9707e-11
LGALS12	143.141	4.43322	0.618518	7.16749	7.63878e-13	4.01407e-11
SERPINB6	164.396	2.92977	0.408973	7.16372	7.85176e-13	4.1173e-11
BLNK	30.3966	2.21659	0.309549	7.1607	8.02642e-13	4.19628e-11
C18orf8	643.618	0.992801	0.138649	7.16054	8.03607e-13	4.19628e-11
GRIP1	117.276	-3.17622	0.443626	-7.15968	8.08661e-13	4.21383e-11
PMM1	341.796	-1.45257	0.202917	-7.15841	8.16169e-13	4.24408e-11
FMO5	50.4035	1.66592	0.232943	7.15163	8.57552e-13	4.44998e-11
SUSD1	613.248	1.17813	0.164809	7.14842	8.77838e-13	4.54578e-11
TNFRSF1A	723.635	1.18366	0.165694	7.14366	9.08799e-13	4.69634e-11
MAP3K9	628.101	-2.32297	0.3253	-7.14102	9.26439e-13	4.77759e-11
CAT	2457.46	1.34327	0.18832	7.13289	9.82798e-13	5.04876e-11
RHOQ	293.114	1.44108	0.202034	7.13286	9.83077e-13	5.04876e-11
AC027601.1	2.072	3.68399	0.516876	7.12741	1.02272e-12	5.24153e-11
PARP4	1756.75	1.00783	0.141517	7.12158	1.06697e-12	5.45712e-11
SALL2	440.619	-1.88617	0.264926	-7.11962	1.08227e-12	5.52402e-11
PLCB2	1460.3	1.19021	0.167392	7.1103	1.15791e-12	5.898e-11
PROSER2-AS1	12.0958	4.41181	0.620783	7.10686	1.18716e-12	6.03321e-11
CD27	214.474	-2.34298	0.32969	-7.10661	1.1893e-12	6.03321e-11
AC093818.1	37.904	1.71976	0.242236	7.0995	1.25206e-12	6.33868e-11
CD3D	8131.62	-1.47015	0.20721	-7.09499	1.29362e-12	6.53578e-11
PEX5	1929.48	-1.45366	0.204908	-7.09421	1.30088e-12	6.55918e-11
EPS15L1	934.54	0.754947	0.106458	7.09148	1.32683e-12	6.67651e-11
HAVCR2	131.755	2.09731	0.295773	7.09094	1.33204e-12	6.68919e-11
SLC35F5	887.296	0.92776	0.13086	7.08972	1.34388e-12	6.73508e-11
AC009299.2	8.97181	-3.58487	0.506466	-7.07821	1.4603e-12	7.30387e-11
CD28	2266.95	-2.3804	0.336356	-7.07704	1.47263e-12	7.35077e-11
STX3	113.757	2.7904	0.39436	7.07578	1.48614e-12	7.40336e-11
RP11-462G22.1	1.94799	5.17769	0.732284	7.07061	1.54254e-12	7.66899e-11
BEX1	374.278	-5.05369	0.714895	-7.06914	1.55896e-12	7.73518e-11
CCDC152	135.798	-4.04537	0.572519	-7.06591	1.59565e-12	7.90149e-11
LINC00996	12.1829	2.4787	0.351139	7.05903	1.67666e-12	8.28616e-11
MAP3K8	677.455	2.1646	0.306972	7.05146	1.77045e-12	8.73233e-11
ZBTB34	566.017	1.04284	0.14793	7.04953	1.79525e-12	8.83719e-11
LAT2	1397.23	2.51083	0.35644	7.04419	1.86544e-12	9.16458e-11
RASGRP4	116.263	2.45994	0.349421	7.04004	1.92179e-12	9.42284e-11
CTD-3088G3.8	102.26	2.68496	0.381589	7.03625	1.97486e-12	9.66402e-11
CCPG1	77.7991	2.01152	0.285942	7.03473	1.9965e-12	9.75075e-11
PSTPIP2	301.216	2.26946	0.322648	7.03387	2.00879e-12	9.79159e-11
CNIH4	467.691	-1.20307	0.171081	-7.03219	2.0331e-12	9.89069e-11
RP11-46H11.3	9.98059	-2.80203	0.398665	-7.02854	2.087e-12	1.01331e-10
SAMD14	10.071	2.68938	0.382679	7.02777	2.09863e-12	1.01698e-10
FAM27A	108.867	-2.24416	0.319382	-7.02655	2.11707e-12	1.02392e-10
DNM3	105.745	1.65229	0.235338	7.02092	2.20414e-12	1.06282e-10
RGS10	2110.78	-1.62547	0.231524	-7.02072	2.20734e-12	1.06282e-10
RP11-26E5.1	61.9442	-4.0274	0.573661	-7.02053	2.21031e-12	1.06282e-10
ANGPT2	58.1488	5.01155	0.714277	7.01626	2.27887e-12	1.09368e-10
ANKRD28	5407.71	1.40261	0.199994	7.01326	2.32823e-12	1.11522e-10
CDC42BPA	722.215	-3.73792	0.53303	-7.0126	2.33931e-12	1.11838e-10
AC093627.10	21.7454	2.38522	0.340304	7.00909	2.3988e-12	1.14462e-10
CDH23	616.35	-2.06695	0.294936	-7.00811	2.41556e-12	1.15041e-10
RP13-16H11.7	62.9356	-5.15451	0.735791	-7.00539	2.46297e-12	1.17076e-10
RP11-431M7.3	30.4767	-2.18191	0.311607	-7.00212	2.52126e-12	1.19618e-10
SH3GL3	57.7942	-5.29459	0.756347	-7.00021	2.55584e-12	1.21028e-10
PGPEP1L	14.2596	-4.97479	0.710836	-6.9985	2.58716e-12	1.22279e-10
PRKAG2	134.406	2.36653	0.33843	6.99267	2.69704e-12	1.27231e-10
SLC18B1	194.802	-1.55667	0.222624	-6.99237	2.70288e-12	1.27265e-10
TPM4	5653.86	1.24078	0.177526	6.98927	2.76316e-12	1.29858e-10
CDH26	19.1257	1.97339	0.282369	6.9887	2.77437e-12	1.30139e-10
RAP1A	647.355	1.01851	0.145863	6.98268	2.89601e-12	1.3559e-10
SLC17A9	535.949	2.10281	0.30122	6.98096	2.93164e-12	1.37001e-10
EPS15	2841.85	0.709158	0.101766	6.96848	3.20387e-12	1.49442e-10
ZDHHC14	38.2626	2.03845	0.292682	6.96472	3.29065e-12	1.53203e-10
MOCS1	274.12	-3.47621	0.4993	-6.96217	3.35075e-12	1.5571e-10
PPP3CA	419.972	1.72537	0.247982	6.95765	3.46004e-12	1.60489e-10
E2F3	1006.03	0.969162	0.139377	6.95351	3.56303e-12	1.64959e-10
PRAM1	171.836	2.23243	0.321293	6.94828	3.69763e-12	1.70873e-10
ANKRD65	2.59743	3.35622	0.483425	6.94258	3.84997e-12	1.77583e-10
CD8B	230.157	-2.96511	0.427497	-6.93596	4.03465e-12	1.85227e-10
KIAA1033	1968.41	1.05729	0.152439	6.93586	4.03755e-12	1.85227e-10
RP11-802O23.3	21.2096	1.69303	0.244098	6.93585	4.03799e-12	1.85227e-10
ANTXRL	20.0946	-2.60311	0.375364	-6.93489	4.06535e-12	1.85565e-10
ATF6	1765.84	0.665966	0.0960321	6.93483	4.06716e-12	1.85565e-10
RP11-747H7.3	12.9124	3.24997	0.468647	6.93481	4.06771e-12	1.85565e-10
RP4-644L1.2	11.0542	-3.50266	0.505401	-6.93045	4.19507e-12	1.91025e-10
INPP4B	952.981	2.65072	0.38268	6.92671	4.30748e-12	1.95786e-10
C10orf128	20.2891	2.83046	0.408716	6.92525	4.35214e-12	1.97455e-10
DMBT1	265.024	-5.76543	0.832738	-6.92346	4.40742e-12	1.996e-10
FRRS1	98.7904	2.12646	0.307203	6.92201	4.45295e-12	2.01296e-10
MTSS1L	1609.42	-2.05292	0.296738	-6.91829	4.57114e-12	2.06265e-10
RALA	530.443	0.993299	0.143622	6.91608	4.64297e-12	2.09127e-10
DAB1	232.27	-3.2193	0.465681	-6.91312	4.74117e-12	2.13164e-10
RPS6KA3	2043.78	1.09519	0.158496	6.90985	4.85157e-12	2.17735e-10
GAS6	44.9252	2.27392	0.329146	6.90854	4.89665e-12	2.19363e-10
RP5-1057I20.2	10.1376	-3.06797	0.444238	-6.90614	4.98002e-12	2.22433e-10
RP11-430H10.1	13.4265	-4.32296	0.625967	-6.90606	4.98303e-12	2.22433e-10
RP11-114M1.1	0.992272	3.86115	0.559411	6.90217	5.12142e-12	2.28201e-10
GNG4	217.161	-3.6283	0.525827	-6.90018	5.19368e-12	2.31007e-10
RP11-37E23.5	5.1608	3.82532	0.554702	6.89618	5.34195e-12	2.36726e-10
KIF3A	1630.41	-2.03197	0.294653	-6.89614	5.34338e-12	2.36726e-10
ATP1B1	255.705	1.92318	0.278886	6.89595	5.35076e-12	2.36726e-10
SPTAN1	15385	-0.962779	0.139756	-6.889	5.61877e-12	2.48142e-10
CD164	4642.79	0.917075	0.133192	6.88534	5.76483e-12	2.54142e-10
IRF2BPL	2134.7	-1.47505	0.214271	-6.88403	5.81835e-12	2.56049e-10
PON1	32.8897	-5.57187	0.809994	-6.8789	6.03157e-12	2.64963e-10
IRF5	207.347	2.50398	0.364138	6.87647	6.13527e-12	2.69044e-10
CDK15	2.09232	3.41962	0.497545	6.87298	6.2876e-12	2.7524e-10
CR2	2135.25	-2.79489	0.406822	-6.87006	6.4177e-12	2.80442e-10
GJB2	85.117	-4.72171	0.688084	-6.86212	6.78445e-12	2.95949e-10
RMST	18.8209	-8.42288	1.22866	-6.85531	7.11562e-12	3.09754e-10
TPP1	531.052	1.09871	0.160276	6.85511	7.12578e-12	3.09754e-10
MYBL2	1810.18	-1.68226	0.245425	-6.85447	7.15757e-12	3.10594e-10
CAPN5	172.436	-1.29163	0.188581	-6.84919	7.42697e-12	3.21724e-10
RP11-799D4.4	118.512	-2.45247	0.358138	-6.84783	7.49795e-12	3.24234e-10
TGFBR1	729.668	2.09717	0.306311	6.84652	7.56685e-12	3.26647e-10
AC013463.2	444.182	-4.98963	0.728941	-6.84504	7.64556e-12	3.29473e-10
KHDC1	179.099	-1.81079	0.264632	-6.84268	7.77237e-12	3.34359e-10
RERE	1249.42	1.22543	0.179137	6.84074	7.87829e-12	3.38332e-10
TRAM1L1	21.8177	-3.53564	0.517013	-6.8386	7.99724e-12	3.42849e-10
GCNT4	317.698	-2.32042	0.339448	-6.83587	8.15097e-12	3.48839e-10
CTSW	512.387	2.13421	0.312241	6.83514	8.19272e-12	3.49479e-10
TRBV11-2	57.4504	-4.68044	0.684765	-6.83511	8.19399e-12	3.49479e-10
RP11-545E17.3	59.0841	-1.68065	0.245946	-6.83344	8.29002e-12	3.52971e-10
WASIR2	20.2327	3.59217	0.525805	6.83176	8.38804e-12	3.56535e-10
FAM27E3	203.144	-2.23507	0.327276	-6.8293	8.53276e-12	3.62068e-10
OGFRL1	655.081	2.73279	0.400218	6.82825	8.59561e-12	3.6409e-10
PRODH	11.1645	3.48619	0.510571	6.82802	8.60965e-12	3.6409e-10
EXT2	909.113	0.798666	0.116983	6.82718	8.66018e-12	3.65607e-10
NAV2	30.8164	3.7298	0.546578	6.82391	8.85923e-12	3.73377e-10
STEAP1B	26.8701	-3.7232	0.545724	-6.8225	8.94684e-12	3.76432e-10
CSRP2	18.1952	3.37982	0.495492	6.82114	9.03212e-12	3.79379e-10
DBN1	2879.94	-1.49036	0.218618	-6.8172	9.28315e-12	3.89267e-10
RP11-482D24.3	8.66639	-1.94677	0.285747	-6.81292	9.56375e-12	4.0036e-10
SORBS1	50.5921	2.69973	0.396299	6.81237	9.60064e-12	4.0123e-10
RP11-4F5.2	97.9956	2.32737	0.341723	6.8107	9.71257e-12	4.05227e-10
CTD-2020K17.4	33.7241	-1.52853	0.224514	-6.80819	9.88358e-12	4.11673e-10
ADORA3	8.67472	2.28282	0.335372	6.80683	9.97742e-12	4.14887e-10
OSBPL3	1026.25	1.55061	0.227938	6.80276	1.02631e-11	4.26053e-10
PPP1R1C	184.08	-2.42067	0.35589	-6.80173	1.03372e-11	4.28416e-10
EXOC6	927.227	0.907276	0.133431	6.79959	1.04917e-11	4.341e-10
ACTA2	30.675	2.26045	0.332709	6.79407	1.09014e-11	4.49572e-10
ABCB1	145.854	3.09233	0.455159	6.79396	1.09093e-11	4.49572e-10
CLIP2	1421.04	1.73481	0.255351	6.79383	1.09198e-11	4.49572e-10
SERTAD4	138.009	-6.01565	0.885643	-6.79241	1.10275e-11	4.52523e-10
RNFT1	107.269	1.16154	0.171005	6.79241	1.10278e-11	4.52523e-10
FAM109A	53.5508	1.79088	0.263787	6.78912	1.12817e-11	4.62178e-10
GNA14	10.5456	2.95426	0.435164	6.78885	1.13031e-11	4.62295e-10
RPL39L	229.625	-2.75734	0.406225	-6.78772	1.13922e-11	4.65175e-10
SERHL	33.6272	-3.89168	0.573718	-6.78327	1.17488e-11	4.78264e-10
MBOAT1	362.571	0.982506	0.144843	6.78324	1.17511e-11	4.78264e-10
RP11-299P2.1	5.03349	2.6431	0.39003	6.77665	1.22994e-11	4.9976e-10
NCF4	279.456	2.81407	0.415338	6.77538	1.24076e-11	5.03336e-10
ZCCHC24	81.4334	1.72761	0.255033	6.77405	1.25225e-11	5.07172e-10
TMEM192	168.126	1.15244	0.170138	6.77356	1.25651e-11	5.0807e-10
ZNF165	36.3686	2.30816	0.340813	6.7725	1.26575e-11	5.10749e-10
RP11-356I2.4	1155.13	-1.20556	0.178012	-6.77233	1.26724e-11	5.10749e-10
LRP4	864.93	-3.63437	0.5373	-6.76414	1.34104e-11	5.39622e-10
MMRN1	169.435	2.86351	0.423404	6.76307	1.35099e-11	5.42748e-10
PBK	283.098	-1.98725	0.293913	-6.76138	1.36682e-11	5.48225e-10
DNAJC1	986.445	1.72853	0.255721	6.75944	1.38523e-11	5.54716e-10
SBK1	775.393	-1.57365	0.232882	-6.75729	1.40596e-11	5.62114e-10
HIP1	228.226	1.37805	0.203949	6.75682	1.41049e-11	5.63019e-10
LINC00571	4.96791	1.90555	0.282099	6.7549	1.42932e-11	5.6917e-10
CTD-2047H16.4	9.11126	2.26505	0.335325	6.75479	1.43047e-11	5.6917e-10
PRTFDC1	268.126	-1.50221	0.22242	-6.75395	1.43871e-11	5.71535e-10
RP11-576N17.5	2.27682	2.38869	0.353771	6.75209	1.45726e-11	5.77985e-10
GAS6-AS2	3.29036	3.14576	0.465975	6.75093	1.46902e-11	5.81722e-10
GNG7	82.2143	2.98593	0.442512	6.74768	1.50224e-11	5.93935e-10
NOVA1	94.1887	-4.25993	0.631454	-6.74622	1.51744e-11	5.98992e-10
MEF2C	526.443	3.3086	0.490502	6.74534	1.52667e-11	6.00839e-10
LINC00539	201.151	1.66255	0.24648	6.74518	1.52834e-11	6.00839e-10
RASSF2	1224.42	1.69991	0.252022	6.74509	1.52936e-11	6.00839e-10
LRP5L	245.07	2.29637	0.340562	6.74288	1.55282e-11	6.09097e-10
OR52N4	3.58027	2.33654	0.346581	6.74167	1.56574e-11	6.13197e-10
TMEM220	41.9627	2.6599	0.394699	6.73907	1.59406e-11	6.23309e-10
RP11-464F9.21	25.3028	-2.30561	0.342384	-6.73398	1.65083e-11	6.44495e-10
MAGI3	228.19	-2.5418	0.37774	-6.72896	1.70884e-11	6.66098e-10
LPAR4	21.8427	2.50772	0.372774	6.7272	1.72955e-11	6.73118e-10
PDE7A	3663.19	1.05882	0.157555	6.72032	1.81326e-11	7.04448e-10
PARD3-AS1	7.30311	-2.85507	0.424854	-6.72012	1.8157e-11	7.04448e-10
CD3E	4018.15	-1.16677	0.173677	-6.71803	1.84195e-11	7.13519e-10
MILR1	27.8911	2.65599	0.395367	6.71779	1.84499e-11	7.13588e-10
PPP1R3G	1.60932	2.8231	0.420332	6.71635	1.86337e-11	7.19578e-10
SCP2	1603.48	-0.924931	0.137768	-6.71369	1.89763e-11	7.31674e-10
PTGER2	204.828	2.27018	0.33836	6.70938	1.95456e-11	7.5246e-10
KIAA1147	2047.5	1.09723	0.16358	6.70761	1.97841e-11	7.60468e-10
MAN1A1	1163.57	2.30773	0.344188	6.70485	2.0161e-11	7.7376e-10
RGPD3	1062.45	-2.17926	0.325056	-6.70427	2.02411e-11	7.7564e-10
PTK2B	3161.65	1.04143	0.155438	6.69999	2.08429e-11	7.97472e-10
ANTXR2	803.468	2.22905	0.332813	6.6976	2.11871e-11	8.09398e-10
KIAA2022	28.6434	-3.28262	0.490155	-6.69711	2.12577e-11	8.10853e-10
SNTB1	212.651	2.40537	0.359182	6.6968	2.13031e-11	8.11343e-10
PLOD1	114.992	1.71361	0.255999	6.69382	2.17416e-11	8.26778e-10
KB-431C1.4	58.7753	1.77727	0.26557	6.69229	2.19698e-11	8.34181e-10
RP11-348F1.3	49.8497	-3.45805	0.517074	-6.68773	2.26656e-11	8.59293e-10
RP1-300G12.2	1.30641	4.31306	0.645018	6.68674	2.28203e-11	8.63842e-10
XYLT1	2494.1	2.37317	0.354939	6.68614	2.29134e-11	8.6605e-10
RFFL	502.902	1.2254	0.183286	6.68573	2.29783e-11	8.67187e-10
CD40LG	128.524	-3.82048	0.571665	-6.68308	2.33966e-11	8.81636e-10
PHTF1	511.636	1.94818	0.291612	6.68073	2.3776e-11	8.94582e-10
ST3GAL1	1996.38	1.44097	0.215803	6.67727	2.43434e-11	9.14548e-10
TNS3	467.348	3.1463	0.47122	6.67692	2.44014e-11	9.15348e-10
SOWAHA	7.83094	-5.21387	0.781052	-6.67544	2.46487e-11	9.23234e-10
TMEM26	197.933	-3.13446	0.469718	-6.67307	2.50508e-11	9.36886e-10
VIM	20505.4	-1.22274	0.183442	-6.66553	2.63717e-11	9.84808e-10
SLC27A2	74.3783	2.48675	0.373109	6.66494	2.64778e-11	9.87288e-10
RP11-335K5.2	21.3384	-2.64356	0.396758	-6.66291	2.68463e-11	9.99533e-10
CD300LF	104.855	2.69815	0.40497	6.66258	2.6906e-11	1.00026e-09
CACNB2	24.2275	-3.52246	0.529037	-6.65825	2.77111e-11	1.02866e-09
LINC00659	8.50727	-3.36024	0.504798	-6.6566	2.80229e-11	1.03835e-09
RP11-178G16.5	2.47444	3.01144	0.452411	6.65643	2.80557e-11	1.03835e-09
SH3GLB2	1614.26	-0.925217	0.139007	-6.65589	2.81599e-11	1.04066e-09
H19	10.6388	4.99129	0.750004	6.65502	2.83265e-11	1.04431e-09
LEPROT	451.815	1.21168	0.182072	6.65494	2.83424e-11	1.04431e-09
LSAMP	41.347	-6.333	0.952344	-6.64991	2.9327e-11	1.07899e-09
KLHL25	241.681	-1.07193	0.161218	-6.64898	2.95141e-11	1.08427e-09
DLEU7	92.8201	-6.02775	0.907068	-6.64531	3.02574e-11	1.10994e-09
GABPB2	868.418	-0.781644	0.117631	-6.64487	3.03487e-11	1.11166e-09
SCAMP2	855.344	0.770246	0.115945	6.64319	3.06956e-11	1.12271e-09
GUK1	3918.74	-1.05109	0.158241	-6.64235	3.08717e-11	1.1275e-09
PRKX	903.443	1.09264	0.16453	6.64095	3.11669e-11	1.13661e-09
RP11-236B18.5	6.61509	-5.27886	0.796965	-6.62371	3.50295e-11	1.27561e-09
PDE3A	41.1794	4.28576	0.647082	6.62322	3.51467e-11	1.27801e-09
RP11-417O11.5	8.89915	2.5254	0.38132	6.62279	3.52473e-11	1.27979e-09
PRKCA	2477.41	-2.62296	0.396103	-6.6219	3.54605e-11	1.28566e-09
CASP2	1984.56	0.865574	0.130808	6.61711	3.66293e-11	1.32611e-09
ZMYM6	718.898	0.875076	0.132255	6.6166	3.67552e-11	1.32874e-09
DLEU2	954.143	-0.965847	0.14603	-6.61402	3.7403e-11	1.35019e-09
RCBTB2	5576.34	-2.57734	0.38981	-6.61178	3.79719e-11	1.36875e-09
OXCT1	1119.36	-1.60117	0.242411	-6.6052	3.96975e-11	1.42888e-09
TLR6	32.6736	2.1413	0.324242	6.60403	4.00127e-11	1.43815e-09
ATP6AP1L	383.39	-1.90365	0.288517	-6.59805	4.16604e-11	1.49521e-09
2020-09-09	14487.7	-1.14081	0.172912	-6.59764	4.17763e-11	1.49721e-09
AC004237.1	9.74498	-3.42096	0.51874	-6.59476	4.25942e-11	1.52433e-09
PRR7	199.674	-1.16234	0.176375	-6.5902	4.39222e-11	1.5696e-09
CCDC64	483.425	-1.66087	0.252185	-6.58592	4.52078e-11	1.61323e-09
MBP	497.55	2.20429	0.334884	6.58225	4.63382e-11	1.6512e-09
CEBPA	154.642	2.54934	0.387545	6.57819	4.76222e-11	1.69453e-09
MPPED2	49.3706	-5.23234	0.796817	-6.56656	5.14925e-11	1.82964e-09
PTRF	379.211	-3.66134	0.557602	-6.56622	5.16081e-11	1.83113e-09
SHROOM1	66.3157	-3.22035	0.490486	-6.56563	5.18117e-11	1.83574e-09
VAT1	5919.76	-1.63418	0.249095	-6.56048	5.36342e-11	1.89761e-09
KIRREL-IT1	13.2642	-3.22336	0.491443	-6.55898	5.41766e-11	1.91408e-09
EGFL7	126.429	2.85704	0.435967	6.55335	5.6262e-11	1.98495e-09
ARHGEF40	120.931	2.15677	0.329316	6.54924	5.7832e-11	2.03745e-09
EVI2A	1069.85	-1.67829	0.256266	-6.549	5.79253e-11	2.03786e-09
RP11-123O10.3	10.1197	-3.9356	0.601247	-6.54573	5.92053e-11	2.07995e-09
LZTS2	326.285	1.52804	0.233526	6.54336	6.01534e-11	2.11028e-09
CAMK1D	1724.19	-1.36888	0.209217	-6.54286	6.0355e-11	2.11438e-09
RP11-337C18.9	29.406	1.61214	0.246584	6.53786	6.24038e-11	2.18308e-09
SRD5A2	2.05024	2.99672	0.458479	6.53621	6.3096e-11	2.20134e-09
TIE1	74.349	3.01097	0.46066	6.5362	6.31024e-11	2.20134e-09
RAB15	639.625	-1.45152	0.222096	-6.53555	6.33759e-11	2.20779e-09
HHEX	500.087	2.52449	0.38634	6.53437	6.38763e-11	2.22211e-09
AC116614.1	59.1872	-2.75181	0.421225	-6.53287	6.452e-11	2.24137e-09
AUH	407.981	1.1342	0.173643	6.53175	6.50045e-11	2.25506e-09
RP11-292F22.5	63.6774	-1.81239	0.277536	-6.53029	6.56417e-11	2.274e-09
ZNF423	455.742	-4.38935	0.672467	-6.52723	6.69952e-11	2.31766e-09
PTP4A2	18816.8	-0.851916	0.130552	-6.52547	6.77884e-11	2.34185e-09
RP11-497G19.2	31.9814	7.84333	1.20229	6.52367	6.86061e-11	2.36681e-09
LTBP2	24.9958	2.33729	0.358386	6.5217	6.95168e-11	2.39492e-09
PI16	292.563	-3.63706	0.557893	-6.51928	7.06463e-11	2.4291e-09
RP5-1166F10.1	44.8762	-3.25067	0.498634	-6.51916	7.0704e-11	2.4291e-09
INHBA	18.8398	3.60201	0.552648	6.51773	7.13772e-11	2.44885e-09
LDOC1L	4766.04	-1.57848	0.242428	-6.51111	7.45951e-11	2.55573e-09
RP11-219G17.4	40.5505	-2.6235	0.403429	-6.50301	7.87278e-11	2.69361e-09
ADRA2A	7.1825	4.02662	0.619864	6.49598	8.24969e-11	2.8187e-09
KIAA0922	8219.99	-1.58774	0.244455	-6.49504	8.30104e-11	2.83236e-09
CCDC80	8.36955	2.80136	0.431751	6.48838	8.67667e-11	2.95648e-09
RP11-212I21.4	29.1924	3.77825	0.582345	6.48798	8.69942e-11	2.96018e-09
GTDC1	352.284	1.3278	0.204697	6.48669	8.77431e-11	2.98159e-09
NCOA3	1752.25	1.16018	0.178944	6.48345	8.96465e-11	3.03833e-09
KCNK12	106.751	-2.65686	0.409803	-6.48326	8.97633e-11	3.03833e-09
ID1	864.575	-3.17121	0.489141	-6.48323	8.97788e-11	3.03833e-09
SYTL2	126.469	2.47059	0.381116	6.4825	9.0216e-11	3.04898e-09
GPT2	102.664	3.21893	0.496698	6.48066	9.13219e-11	3.08011e-09
HK2	886.582	1.73687	0.268013	6.48056	9.13844e-11	3.08011e-09
ADCY4	27.1063	2.28711	0.353037	6.47838	9.27114e-11	3.12061e-09
ZCCHC14	93.8544	2.34009	0.361237	6.47799	9.29541e-11	3.12456e-09
BDNF	3.8167	4.95605	0.765243	6.47644	9.39093e-11	3.15241e-09
ETV6	2930.48	1.3206	0.203935	6.47559	9.4441e-11	3.166e-09
DISC1	222.009	1.61089	0.248815	6.47422	9.53005e-11	3.19052e-09
RP11-440D17.3	33.9919	-2.83641	0.438141	-6.47374	9.56069e-11	3.19648e-09
KIT	318.546	3.24997	0.502347	6.46957	9.8282e-11	3.28151e-09
CXCL2	80.3965	2.22101	0.343421	6.46732	9.97588e-11	3.32636e-09
LINC00032	2.45039	3.0075	0.465243	6.46436	1.01726e-10	3.38741e-09
DOK1	218.233	1.36337	0.210938	6.46337	1.02395e-10	3.40515e-09
RP5-894A10.6	113.452	1.32333	0.204942	6.45711	1.06718e-10	3.54292e-09
RP3-395M20.12	170.816	-1.68191	0.260481	-6.45697	1.06822e-10	3.54292e-09
CNTNAP5	49.9838	8.2906	1.28417	6.45598	1.07519e-10	3.56127e-09
TC2N	290.174	2.44485	0.378795	6.45429	1.08727e-10	3.59649e-09
MTM1	394.907	0.855287	0.132561	6.45203	1.10365e-10	3.64584e-09
IRGM	86.5189	2.05786	0.319011	6.45075	1.11299e-10	3.67184e-09
TPCN1	328.906	1.19389	0.185239	6.44512	1.15507e-10	3.80561e-09
RP11-443B7.1	11.0353	2.35528	0.36545	6.44489	1.15687e-10	3.80652e-09
RP11-361F15.2	50.8411	1.98179	0.30776	6.43942	1.19934e-10	3.94105e-09
DLX1	4.05172	3.68227	0.571876	6.43893	1.20319e-10	3.9485e-09
MICU2	807.152	0.771608	0.119866	6.43726	1.21649e-10	3.9869e-09
OGDHL	249.598	-3.17499	0.493249	-6.4369	1.21941e-10	3.9912e-09
LYN	690.963	2.29975	0.357396	6.43472	1.237e-10	4.04346e-09
RYR2	3.57304	4.11456	0.639555	6.43348	1.24719e-10	4.07142e-09
WDFY2	713.258	1.20201	0.186917	6.43074	1.26987e-10	4.14005e-09
PHGDH	2017.95	-1.79608	0.279641	-6.4228	1.3379e-10	4.35614e-09
CD5L	9.65746	4.43778	0.691162	6.42075	1.35607e-10	4.40953e-09
STOX2	110.384	-3.95811	0.616535	-6.41994	1.3633e-10	4.42725e-09
CYBRD1	279.505	1.58004	0.246188	6.41802	1.38058e-10	4.47753e-09
FNDC3B	508.188	1.82552	0.284474	6.4172	1.38807e-10	4.49598e-09
GPR162	90.155	-2.50715	0.39071	-6.41691	1.39065e-10	4.49849e-09
RP5-991C6.4	5.38427	3.46318	0.539733	6.41647	1.39474e-10	4.50587e-09
RP11-344P13.6	21.1133	-2.42273	0.377698	-6.41445	1.4133e-10	4.55991e-09
EPHA5	12.4154	-5.56923	0.868492	-6.41253	1.43126e-10	4.60992e-09
LBH	2353.56	-1.26249	0.196882	-6.4124	1.4325e-10	4.60992e-09
RP11-276H1.3	8.16858	-3.75839	0.586164	-6.41184	1.43774e-10	4.62081e-09
SPRYD7	30.6417	1.49274	0.232818	6.41163	1.43975e-10	4.62131e-09
APLP2	2358.01	1.46939	0.229198	6.41098	1.44585e-10	4.63492e-09
ITPR3	2583.85	-1.44931	0.226084	-6.41052	1.45019e-10	4.64286e-09
RP11-18H21.1	83.1162	-2.96003	0.46176	-6.41032	1.45217e-10	4.64321e-09
SIPA1	894.415	1.45217	0.226631	6.40766	1.47767e-10	4.71869e-09
DLL1	58.9902	2.77573	0.433392	6.40466	1.50705e-10	4.80636e-09
SLC7A3	298.747	-2.84798	0.444953	-6.40064	1.54732e-10	4.92282e-09
GPR133	9.25106	2.77686	0.433842	6.40062	1.54752e-10	4.92282e-09
RP11-123O10.4	10.6187	-3.24162	0.506526	-6.39972	1.55666e-10	4.94557e-09
ATP6V0A4	132.062	-3.59255	0.561507	-6.39804	1.57381e-10	4.99368e-09
ADA	6864.21	-1.31552	0.205678	-6.39605	1.59453e-10	5.05299e-09
KSR2	27.2998	-6.55789	1.02567	-6.39378	1.61833e-10	5.12191e-09
TNFRSF11A	22.892	2.51851	0.394191	6.38905	1.66918e-10	5.27614e-09
EIF5A2	183.93	-2.15296	0.337156	-6.38565	1.70667e-10	5.38781e-09
DTX3	730.123	-1.79163	0.280829	-6.3798	1.77315e-10	5.59059e-09
CACNB3	593.456	-1.5156	0.237576	-6.37943	1.77745e-10	5.59704e-09
ELK3	243.453	1.71449	0.268772	6.379	1.78253e-10	5.60597e-09
GNAI1	40.6252	3.01798	0.473226	6.37746	1.80049e-10	5.65531e-09
EFHC2	40.1612	2.3842	0.374315	6.36949	1.89658e-10	5.94963e-09
RP11-66B24.4	1.24813	3.4945	0.548696	6.36873	1.90598e-10	5.97159e-09
PSMA6	1305.33	-0.898943	0.14128	-6.36283	1.98074e-10	6.19696e-09
SPNS3	1329.92	1.7187	0.270123	6.36266	1.98289e-10	6.19696e-09
FASN	5069.68	-1.18245	0.185973	-6.3582	2.04132e-10	6.37157e-09
PCNXL2	2234.99	-1.53038	0.240909	-6.35252	2.11814e-10	6.60309e-09
MEF2A	1743.82	1.0926	0.17202	6.35159	2.13106e-10	6.63506e-09
MAD2L2	1685.45	-1.49496	0.235461	-6.34911	2.16566e-10	6.73437e-09
SYT1	63.2663	-5.16312	0.813292	-6.34842	2.17539e-10	6.75617e-09
RP11-132N15.3	7.08746	-3.62081	0.570445	-6.34735	2.19058e-10	6.7949e-09
CATSPERB	24.8014	2.86105	0.450915	6.34499	2.22447e-10	6.89142e-09
KIAA1328	372.991	0.877068	0.138336	6.34013	2.29564e-10	7.09507e-09
VCAM1	38.6998	3.78594	0.59714	6.34012	2.2959e-10	7.09507e-09
PIK3CD	1773.42	1.20628	0.190285	6.33932	2.30786e-10	7.12319e-09
SALL4	10.0454	2.86614	0.452267	6.33727	2.33868e-10	7.20939e-09
CTD-2292M16.8	23.634	1.1025	0.174134	6.33129	2.4312e-10	7.48534e-09
TENM2	1.58106	4.00761	0.633107	6.33008	2.45039e-10	7.53511e-09
FLI1	1595.79	1.02853	0.16253	6.32824	2.47978e-10	7.60885e-09
PARVA	2.0212	3.92625	0.620437	6.32819	2.48048e-10	7.60885e-09
SLC15A2	189.798	1.70578	0.269563	6.32792	2.48489e-10	7.613e-09
DGKE	1450.63	-1.45199	0.229503	-6.32665	2.50533e-10	7.66618e-09
RP1-32B1.4	15.977	-3.18152	0.503052	-6.32444	2.54158e-10	7.76757e-09
ZMIZ1	2672.58	1.3196	0.208751	6.3214	2.59205e-10	7.9121e-09
GALM	189.677	-2.4107	0.381509	-6.31885	2.63524e-10	8.03409e-09
RP11-61O1.2	14.3797	-2.34571	0.371307	-6.31745	2.65907e-10	8.09683e-09
OLFML2B	29.3123	3.61045	0.571631	6.31605	2.68338e-10	8.16088e-09
ANXA6	6345.8	-1.05267	0.166727	-6.31376	2.72339e-10	8.27246e-09
RP11-514F3.5	3.47673	3.62282	0.573859	6.31308	2.73535e-10	8.29867e-09
LINC00221	11.5387	-3.27683	0.519429	-6.30851	2.81729e-10	8.53688e-09
CELSR2	300.568	-1.98509	0.314799	-6.30589	2.86535e-10	8.67195e-09
BROX	814.551	0.695815	0.110356	6.30518	2.87862e-10	8.70155e-09
SLK	2334.75	1.0365	0.164472	6.30198	2.93864e-10	8.86622e-09
ACSM3	169.927	2.12635	0.337415	6.3019	2.94022e-10	8.86622e-09
ZG16B	7.14276	2.69934	0.429261	6.28835	3.20857e-10	9.66374e-09
RP5-1096D14.3	1.71029	3.59549	0.571862	6.28733	3.22963e-10	9.71541e-09
TSPYL5	181.683	-3.96428	0.630885	-6.28368	3.30649e-10	9.93463e-09
RP11-483C6.1	34.5985	-4.01219	0.638985	-6.279	3.40759e-10	1.02261e-08
HS6ST2	14.6098	-4.22761	0.673838	-6.27393	3.5204e-10	1.05519e-08
CCDC57	2089.29	1.2226	0.194914	6.27252	3.55259e-10	1.06356e-08
STRC	24.6084	1.64791	0.26291	6.26796	3.65805e-10	1.09381e-08
RP11-594N15.3	19.9327	-2.26814	0.36206	-6.26455	3.7391e-10	1.11671e-08
SHMT1	747.962	-1.22364	0.195389	-6.26257	3.78676e-10	1.12959e-08
LY6H	196.468	-4.02643	0.643341	-6.25862	3.88403e-10	1.15722e-08
ANGPT1	447.726	2.17351	0.347466	6.25531	3.96717e-10	1.18058e-08
RP11-231I16.1	20.0629	2.82745	0.452196	6.2527	4.0341e-10	1.19906e-08
SHOX2	2.33665	3.46817	0.554964	6.24936	4.12151e-10	1.22358e-08
LINGO2	15.1128	5.24742	0.840405	6.24391	4.26752e-10	1.26542e-08
DUSP27	2.9858	2.67946	0.429309	6.24133	4.3386e-10	1.2837e-08
RP11-438B23.2	5.7679	5.08735	0.81511	6.2413	4.33946e-10	1.2837e-08
NOG	66.4335	2.8191	0.451702	6.24107	4.34599e-10	1.2841e-08
SYT2	3.40377	3.72805	0.597439	6.24005	4.3744e-10	1.29097e-08
ANXA5	1526.11	-2.80692	0.450087	-6.23639	4.47794e-10	1.31996e-08
WDFY4	448.851	2.19681	0.352321	6.23526	4.51041e-10	1.32796e-08
CCDC149	26.3954	3.16725	0.507998	6.23478	4.52412e-10	1.33042e-08
BTBD7	754.7	0.941483	0.151167	6.22808	4.7218e-10	1.38692e-08
C16orf93	111.304	0.928285	0.149074	6.22702	4.75385e-10	1.39469e-08
CSF2RA	74.9986	2.05666	0.330303	6.2266	4.76673e-10	1.39682e-08
RP6-109B7.2	22.3062	-3.17651	0.510537	-6.22189	4.91197e-10	1.43769e-08
CNPY4	362.702	-0.862492	0.138643	-6.22094	4.94178e-10	1.44472e-08
RP11-768G7.2	10.9413	-5.99982	0.964552	-6.22031	4.96163e-10	1.44839e-08
RIN3	1002.52	1.27082	0.204307	6.22018	4.96596e-10	1.44839e-08
NPAS2	132.72	-3.33585	0.536477	-6.21807	5.03313e-10	1.46626e-08
ADAM15	165.358	1.91287	0.307766	6.21534	5.12144e-10	1.49024e-08
SWAP70	439.254	1.53529	0.247058	6.21427	5.15637e-10	1.49866e-08
CACNA1I	207.349	-2.81213	0.452714	-6.21172	5.24093e-10	1.52146e-08
NEIL1	213.922	-1.78496	0.287403	-6.21063	5.27717e-10	1.52909e-08
RNF115	1356.36	0.641698	0.103324	6.21056	5.2795e-10	1.52909e-08
RP11-310E22.5	1.31017	4.16812	0.67153	6.2069	5.40383e-10	1.56328e-08
DSCAML1	330.462	-2.88686	0.465277	-6.20461	5.48338e-10	1.5837e-08
ROR1	30.9743	-3.4663	0.558675	-6.2045	5.48711e-10	1.5837e-08
S100A10	453.071	-1.96271	0.316978	-6.19195	5.94248e-10	1.71314e-08
EMX2	2.64898	5.89532	0.952792	6.18742	6.11587e-10	1.76109e-08
SIDT1-AS1	4.29988	-3.27578	0.529824	-6.18278	6.29844e-10	1.81156e-08
STRA6	101.965	-3.32899	0.53858	-6.18105	6.36776e-10	1.82756e-08
LOXL4	3.11947	3.0227	0.48903	6.18102	6.36874e-10	1.82756e-08
FBXL7	170.677	-6.35268	1.02782	-6.18074	6.38022e-10	1.82875e-08
KCNK1	142.227	-4.41626	0.715047	-6.17619	6.56678e-10	1.88006e-08
PRKACB	2517.7	0.9035	0.146569	6.16435	7.07722e-10	2.02387e-08
AC006994.2	20.6736	-1.87562	0.304319	-6.16333	7.12318e-10	2.03468e-08
NKAIN4	187.553	-7.11816	1.15505	-6.16265	7.15386e-10	2.0411e-08
GAD2	23.2235	-5.70524	0.925894	-6.16188	7.18884e-10	2.04874e-08
TMEM91	79.5556	0.9489	0.15401	6.16131	7.21478e-10	2.05378e-08
CTC-297N7.5	15.1002	2.73689	0.444671	6.15486	7.51434e-10	2.13661e-08
AC007383.3	109.602	0.739489	0.120204	6.15193	7.65473e-10	2.17314e-08
FAM182B	17.4503	-2.68489	0.436446	-6.1517	7.66587e-10	2.17314e-08
ACADSB	283.917	0.8967	0.145766	6.15163	7.66898e-10	2.17314e-08
GSN-AS1	1.47206	3.47778	0.565397	6.15104	7.69758e-10	2.17764e-08
KIF22	3343.4	-0.870723	0.141559	-6.15094	7.70235e-10	2.17764e-08
HAR1A	52.3432	-2.01844	0.328193	-6.15018	7.73954e-10	2.18568e-08
DOCK9-AS2	18.0886	-1.95205	0.317423	-6.14967	7.76428e-10	2.19018e-08
LCT	189.923	-1.90271	0.309508	-6.14753	7.87011e-10	2.21752e-08
FOXP1	2305.24	1.07289	0.174556	6.14638	7.9273e-10	2.23111e-08
TMCC3	63.7627	2.70331	0.439869	6.14572	7.96032e-10	2.23787e-08
LY86	63.0245	2.25684	0.367575	6.13982	8.26132e-10	2.31733e-08
LINC00907	7.06515	1.49679	0.243784	6.13982	8.26154e-10	2.31733e-08
ZNF440	365.736	1.03044	0.167836	6.13957	8.27455e-10	2.31836e-08
COL23A1	88.3095	2.6402	0.430058	6.13918	8.29481e-10	2.32143e-08
RP11-572C21.1	16.4276	-6.12895	0.998836	-6.13609	8.45763e-10	2.36434e-08
AC079612.2	3.07319	-4.17599	0.680731	-6.13457	8.53899e-10	2.38441e-08
PTK7	2286.74	-0.885429	0.144372	-6.13296	8.62614e-10	2.40605e-08
CR1	2063.55	-2.61707	0.426836	-6.13133	8.71481e-10	2.42806e-08
CYB561	112.435	2.33779	0.381456	6.1286	8.86565e-10	2.46732e-08
RIPK3	51.3236	1.7096	0.27897	6.12827	8.88404e-10	2.46968e-08
CHST11	2483.38	1.14805	0.187492	6.12322	9.17023e-10	2.5464e-08
UBE2F-SCLY	3.15169	2.19165	0.358277	6.11719	9.52369e-10	2.6416e-08
STX7	382.688	1.55245	0.25394	6.11343	9.75108e-10	2.70167e-08
CD180	52.9224	2.41217	0.394885	6.10854	1.00545e-09	2.78153e-08
NWD1	1.60723	2.90162	0.475018	6.10843	1.00617e-09	2.78153e-08
A2M	10.8721	3.69338	0.604949	6.10528	1.0262e-09	2.83378e-08
CARHSP1	2311.55	-1.02418	0.167798	-6.10364	1.03681e-09	2.85991e-08
RP11-337C18.8	24.1047	1.32587	0.217324	6.10087	1.05494e-09	2.9067e-08
RP11-498E2.9	1.89903	3.50406	0.574873	6.09536	1.09191e-09	3.00523e-08
RAB39B	244.326	-0.877248	0.143941	-6.09449	1.09785e-09	3.01825e-08
TTC3	6861.92	0.868252	0.142532	6.09162	1.11774e-09	3.06952e-08
RP1-288H2.4	10.1759	-2.95913	0.485889	-6.09013	1.12818e-09	3.09479e-08
TAF6	679.588	-0.643586	0.10576	-6.08533	1.16248e-09	3.18537e-08
TFDP2	8049.09	-1.2362	0.203196	-6.08376	1.17394e-09	3.21324e-08
SLCO5A1	24.9778	2.89469	0.476	6.08129	1.19218e-09	3.25959e-08
LINC00662	193.143	0.779014	0.128116	6.08052	1.19794e-09	3.27175e-08
BCAM	17.4281	2.5637	0.421868	6.07702	1.22433e-09	3.34015e-08
CCND2	1950.57	2.80923	0.462302	6.07661	1.22749e-09	3.34209e-08
DHRS9	8.04465	3.01648	0.496411	6.07658	1.22772e-09	3.34209e-08
HMGB2	9645.33	-1.20825	0.198887	-6.07503	1.23963e-09	3.37081e-08
COQ2	127.484	1.06741	0.175916	6.06774	1.29722e-09	3.52357e-08
PPFIBP1	210.721	1.75846	0.289898	6.06577	1.31323e-09	3.56316e-08
PANX2	16.4516	3.12126	0.514657	6.06475	1.3216e-09	3.58197e-08
HEPH	1.50392	2.49693	0.411841	6.06285	1.33734e-09	3.61681e-08
RP4-761J14.10	3.38337	1.30455	0.215171	6.06284	1.33735e-09	3.61681e-08
SERTAD4-AS1	21.1657	-6.34299	1.0464	-6.06172	1.34673e-09	3.63702e-08
ZNRF2	809.274	0.661525	0.109134	6.0616	1.34775e-09	3.63702e-08
URAD	9.63828	3.63078	0.599223	6.05914	1.36852e-09	3.68909e-08
RP11-540B6.6	187.072	1.12597	0.18586	6.05819	1.37662e-09	3.7069e-08
PYGL	254.169	2.18346	0.360447	6.05764	1.38133e-09	3.71558e-08
RP11-318K15.2	43.6835	2.60426	0.430221	6.0533	1.41911e-09	3.81309e-08
DOCK4	76.5788	1.84056	0.30419	6.0507	1.44218e-09	3.87089e-08
LINC00578	1.30456	2.67613	0.442575	6.04672	1.47822e-09	3.96334e-08
RP11-345M22.1	5.79079	2.63984	0.436609	6.04623	1.48271e-09	3.9711e-08
FOXC1	47.6248	5.09408	0.8426	6.04567	1.48792e-09	3.98078e-08
RELL2	225.789	-1.64939	0.272896	-6.04402	1.50324e-09	4.01746e-08
SPAG16	351.378	-1.26872	0.210003	-6.04145	1.52739e-09	4.07762e-08
HCFC1-AS1	20.2244	-1.85166	0.306605	-6.03924	1.54839e-09	4.12926e-08
RP3-395P12.2	4.85606	2.1567	0.357128	6.03902	1.55055e-09	4.13059e-08
HAVCR1	6.66159	2.0167	0.333972	6.03853	1.55525e-09	4.13868e-08
APOBR	147.222	1.67613	0.277596	6.03802	1.5602e-09	4.14271e-08
AC007563.5	6.53278	-3.6992	0.612657	-6.03796	1.56077e-09	4.14271e-08
RP11-28F1.2	35.2525	1.59688	0.264478	6.03786	1.56175e-09	4.14271e-08
ACVR2B	1471.86	-1.20095	0.198935	-6.0369	1.57103e-09	4.16291e-08
AARD	18.3416	-3.09199	0.512483	-6.03335	1.60598e-09	4.25098e-08
VWA2	48.5523	-4.26354	0.706929	-6.03106	1.62884e-09	4.30691e-08
JAK2	598.234	1.1341	0.18811	6.02896	1.65021e-09	4.35879e-08
FAM27C	64.6023	-2.24075	0.371704	-6.02831	1.65685e-09	4.3717e-08
MAML3	630.323	1.7873	0.296655	6.02486	1.69261e-09	4.46132e-08
SPDYE4	3.3081	2.81938	0.468009	6.02421	1.69935e-09	4.47436e-08
RP5-906A24.2	16.7857	-2.35682	0.391428	-6.02108	1.7326e-09	4.55708e-08
HESX1	12.1539	1.61897	0.269025	6.0179	1.76695e-09	4.64254e-08
RP6-91H8.3	7.87012	2.63244	0.437473	6.01738	1.7726e-09	4.65247e-08
HIST3H2A	432.301	-2.96826	0.493685	-6.01245	1.82745e-09	4.79138e-08
RP11-373D23.2	24.5465	2.43561	0.40534	6.0088	1.86904e-09	4.89529e-08
PIK3CB	539.975	0.964105	0.160463	6.00825	1.87531e-09	4.90655e-08
LINGO4	33.6956	-2.95676	0.492264	-6.00644	1.89639e-09	4.95517e-08
KLKB1	41.5951	-2.16566	0.36057	-6.00623	1.8989e-09	4.95517e-08
STXBP5	874.035	1.58556	0.26399	6.00614	1.89987e-09	4.95517e-08
NMT2	801.701	-1.04227	0.173699	-6.00041	1.96823e-09	5.12809e-08
CRB2	2.06024	2.41745	0.403022	5.9983	1.99392e-09	5.1896e-08
ZBTB8A	257.128	1.72069	0.287039	5.99464	2.03933e-09	5.30226e-08
ZDHHC9	210.42	0.981823	0.163803	5.99392	2.04839e-09	5.32027e-08
EEF2K	723.815	0.828835	0.138368	5.99009	2.09726e-09	5.44153e-08
RP11-586D19.2	5.23932	-4.32639	0.722879	-5.98495	2.16462e-09	5.61043e-08
ELMO1	2223.35	1.11078	0.185654	5.98305	2.18997e-09	5.67025e-08
LL22NC03-86G7.1	17.4562	1.66561	0.278438	5.98196	2.20468e-09	5.7024e-08
EDNRB-AS1	6.63944	-3.07324	0.513776	-5.98168	2.20853e-09	5.70643e-08
RP11-162D9.3	2.37194	2.03772	0.340684	5.98127	2.21408e-09	5.71484e-08
CEBPA-AS1	2.08516	3.54567	0.593104	5.97816	2.25675e-09	5.81897e-08
NLRP3	233.871	1.95389	0.326865	5.97765	2.2638e-09	5.8311e-08
CTD-2105E13.14	0.929384	3.65433	0.611633	5.9747	2.30509e-09	5.93132e-08
ANKRD27	804.606	1.04358	0.174692	5.97382	2.31763e-09	5.95743e-08
C11orf21	239.064	2.24698	0.376271	5.9717	2.34794e-09	6.02913e-08
RP11-770J1.5	25.9896	-1.84831	0.309528	-5.97138	2.3526e-09	6.03487e-08
HOTTIP	12.826	5.75555	0.964149	5.96957	2.37883e-09	6.09586e-08
EXT1	737.826	-1.16916	0.195932	-5.96717	2.41406e-09	6.1798e-08
FAM43A	46.4176	2.35155	0.394119	5.96659	2.42265e-09	6.19543e-08
MAF	218.712	2.85202	0.47832	5.96258	2.48286e-09	6.34289e-08
AC013460.1	3.85615	2.40647	0.403687	5.96122	2.50354e-09	6.38916e-08
SOS1	1244.46	1.09563	0.183816	5.96048	2.51496e-09	6.41173e-08
TRIM22	2106.05	1.034	0.173488	5.96008	2.52119e-09	6.42105e-08
AP006222.2	11.8151	1.44059	0.24173	5.95949	2.53033e-09	6.4349e-08
AK4	41.4151	1.7363	0.291356	5.95939	2.5318e-09	6.4349e-08
RP11-60L3.1	11.4844	-3.47513	0.583266	-5.95806	2.55248e-09	6.48085e-08
ACOT7	577.053	-1.38565	0.23265	-5.95596	2.58553e-09	6.55809e-08
PRPS2	1365.94	-1.08697	0.182533	-5.95491	2.60221e-09	6.59369e-08
HOMER1	207.134	-2.10684	0.353848	-5.95409	2.61521e-09	6.61988e-08
IRF7	342.459	1.33465	0.224169	5.95377	2.62036e-09	6.6262e-08
GBGT1	91.6037	1.67301	0.281415	5.94498	2.76496e-09	6.98474e-08
HIST1H1D	26363.1	-1.59669	0.268602	-5.94445	2.7739e-09	7.00022e-08
RP11-678G15.1	13.8324	-4.37578	0.736762	-5.9392	2.86412e-09	7.22059e-08
ID3	1221.53	-2.76644	0.465864	-5.9383	2.88001e-09	7.25332e-08
ISM1	4.50012	3.03376	0.510923	5.9378	2.88873e-09	7.26793e-08
LEPR	146.018	1.48831	0.250666	5.93743	2.89518e-09	7.27679e-08
PALLD	400.931	-1.67179	0.281624	-5.93624	2.9163e-09	7.32249e-08
AP003774.4	7.29211	2.06939	0.34876	5.93356	2.96442e-09	7.43041e-08
JDP2	121.069	1.89212	0.318887	5.93351	2.96524e-09	7.43041e-08
STMN1	13378.3	-1.09888	0.185226	-5.93264	2.981e-09	7.46239e-08
KCNJ5	11.6397	2.66788	0.449735	5.93212	2.99056e-09	7.47881e-08
FLRT3	22.1005	-4.67591	0.788352	-5.93124	3.00651e-09	7.51115e-08
CCR3	1.44209	2.94047	0.495993	5.92844	3.05818e-09	7.63259e-08
PGAP1	1049.42	-1.75465	0.29608	-5.92629	3.09851e-09	7.72551e-08
RSRC1	875.757	0.750528	0.126662	5.92546	3.11432e-09	7.75444e-08
ENTPD1-AS1	243.326	0.90864	0.153348	5.92535	3.11635e-09	7.75444e-08
SPECC1	557.955	1.91442	0.323133	5.92456	3.13143e-09	7.78421e-08
RP11-4O1.2	108.744	1.38742	0.234405	5.9189	3.24097e-09	8.04845e-08
AOC1	2.49581	3.37888	0.570943	5.91806	3.25767e-09	8.08188e-08
TAOK3	1710.09	0.803189	0.135815	5.91383	3.34238e-09	8.28378e-08
PSD	94.8274	-2.22466	0.37625	-5.91272	3.36512e-09	8.33186e-08
NOD1	494.656	0.728552	0.12323	5.91211	3.37748e-09	8.35415e-08
CDK5R1	291.849	-1.68624	0.285359	-5.90918	3.43805e-09	8.49554e-08
FOSL2	1587.21	2.13751	0.361852	5.90714	3.48101e-09	8.59316e-08
PPP2R5D	1674.88	-0.888064	0.150379	-5.90549	3.51604e-09	8.67104e-08
EQTN	1.27835	3.30404	0.559517	5.90516	3.52307e-09	8.6798e-08
TARBP1	2419.71	0.97241	0.164786	5.90104	3.61212e-09	8.89039e-08
Z84812.4	16.3178	1.30346	0.220928	5.89994	3.63629e-09	8.94103e-08
GPRC5C	35.5693	3.17542	0.53838	5.89809	3.67732e-09	9.03301e-08
QSOX1	884.466	0.853489	0.144868	5.89149	3.82736e-09	9.39123e-08
PTGDR	90.1445	-3.45627	0.586669	-5.89134	3.83069e-09	9.39123e-08
MGRN1	1064.61	0.707689	0.120168	5.88914	3.88203e-09	9.49846e-08
PTCH1	333.223	-2.59442	0.440551	-5.88903	3.88478e-09	9.49846e-08
MZT2A	1217.42	-0.996853	0.169274	-5.88898	3.88587e-09	9.49846e-08
GCNT1	502.563	1.41847	0.240912	5.88793	3.91072e-09	9.54982e-08
RGPD4	607.188	-1.54275	0.262035	-5.88757	3.91927e-09	9.55454e-08
TMEM150A	49.9514	1.17951	0.20034	5.88752	3.92032e-09	9.55454e-08
DRAXIN	349.832	-2.90581	0.493623	-5.8867	3.93978e-09	9.59258e-08
KLHL22	138.425	1.35037	0.229441	5.88548	3.96893e-09	9.65412e-08
SIAE	38.47	1.96794	0.33454	5.88253	4.04047e-09	9.81855e-08
ORMDL3	2322.19	-1.03858	0.176566	-5.8821	4.05092e-09	9.83434e-08
CD244	471.788	2.21132	0.376376	5.87528	4.22119e-09	1.02377e-07
MFHAS1	2455.49	-1.81077	0.308281	-5.87376	4.26025e-09	1.03224e-07
RP11-404F10.2	30.6482	-2.40823	0.410018	-5.87348	4.26736e-09	1.03296e-07
CEP112	201.559	-1.73377	0.295245	-5.8723	4.29798e-09	1.03936e-07
ELF4	637.164	1.4022	0.238944	5.86834	4.40189e-09	1.06346e-07
RP11-624L4.1	59.7578	-2.78454	0.474663	-5.86635	4.45489e-09	1.07522e-07
NFATC2	748.814	1.29908	0.221502	5.86488	4.49456e-09	1.08374e-07
CCDC25	549.18	-0.923123	0.157437	-5.86346	4.53325e-09	1.09201e-07
LGR5	6.69489	4.70768	0.802943	5.86304	4.54473e-09	1.09372e-07
PLEK	768.784	1.82116	0.310817	5.85925	4.64965e-09	1.11789e-07
TNS4	9.23838	-2.47521	0.422522	-5.85818	4.67966e-09	1.12402e-07
RP11-346D6.6	6.99916	4.81622	0.822403	5.85627	4.73369e-09	1.1359e-07
NGFR	9.27372	2.80246	0.478573	5.85587	4.7451e-09	1.13679e-07
CHAF1B	630.243	-0.996953	0.17025	-5.85582	4.7465e-09	1.13679e-07
CLEC4M	0.811952	3.93404	0.671922	5.85491	4.77282e-09	1.14199e-07
AOAH	474.497	1.74178	0.297609	5.85259	4.83968e-09	1.15688e-07
TENM1	774.055	-2.4499	0.418639	-5.85205	4.85554e-09	1.15956e-07
ATP5G3	2889.55	-0.800284	0.136764	-5.85155	4.87016e-09	1.16193e-07
MAPKAPK5-AS1	778.551	-0.824712	0.141009	-5.84864	4.95596e-09	1.18127e-07
IPP	176.472	-0.86202	0.147448	-5.84627	5.02704e-09	1.19707e-07
RP5-1071N3.1	23.6961	-1.73952	0.29757	-5.84577	5.04222e-09	1.19954e-07
EXOSC9	1388.65	-0.738331	0.126405	-5.84102	5.1883e-09	1.23311e-07
HERC3	984.221	0.91492	0.156677	5.83954	5.23447e-09	1.2429e-07
RP11-720N19.2	9.39307	2.17829	0.373103	5.83831	5.27333e-09	1.25094e-07
PLEKHH2	99.2947	-2.92876	0.501858	-5.83584	5.35209e-09	1.26841e-07
C10orf76	719.779	0.40403	0.0692372	5.83545	5.36451e-09	1.27014e-07
CAPS2	204.551	-1.94884	0.334231	-5.83082	5.51557e-09	1.30467e-07
MATK	303.018	2.54114	0.436038	5.82781	5.61604e-09	1.32718e-07
PTPRO	19.5627	2.37522	0.407792	5.82458	5.72573e-09	1.35182e-07
BCL11B	7273.77	-0.82185	0.14111	-5.82417	5.73969e-09	1.35383e-07
LINC00920	120.425	-1.3012	0.223493	-5.82209	5.81151e-09	1.36947e-07
CCDC138	1669.08	-1.35079	0.232143	-5.81878	5.92801e-09	1.3956e-07
LIG4	996.427	-1.16278	0.199881	-5.81734	5.97931e-09	1.40635e-07
CCT6B	84.2289	1.09186	0.187803	5.81387	6.10441e-09	1.43442e-07
AC011247.3	3.34913	-3.35279	0.576821	-5.81254	6.15334e-09	1.44456e-07
RNASE1	6.23564	2.80378	0.482564	5.81017	6.24079e-09	1.46371e-07
PIK3AP1	738.1	1.9038	0.327708	5.80943	6.26867e-09	1.46886e-07
RP11-31F15.1	131.986	-1.2877	0.221747	-5.80707	6.35749e-09	1.48732e-07
ZBTB16	489.873	3.14852	0.542191	5.80702	6.35938e-09	1.48732e-07
RP11-266L9.5	56.7823	1.40975	0.242783	5.80661	6.37503e-09	1.48958e-07
RP11-286E11.1	10.831	-2.03077	0.349751	-5.80632	6.38623e-09	1.49063e-07
MEGF6	764.867	1.58245	0.272546	5.80618	6.39149e-09	1.49063e-07
LRR1	601.472	-0.938491	0.161656	-5.8055	6.41759e-09	1.49532e-07
RP11-466P24.6	1.57712	4.71067	0.812033	5.80108	6.58876e-09	1.53377e-07
STAC	51.8221	-2.57851	0.444594	-5.7997	6.64329e-09	1.54501e-07
ST8SIA2	34.9928	-5.5636	0.959492	-5.79849	6.6916e-09	1.5548e-07
PCBP3	1798.77	-1.36989	0.23632	-5.79674	6.76172e-09	1.56963e-07
BMPER	3.14016	2.73975	0.472824	5.79443	6.85519e-09	1.58984e-07
FAM212B	70.7099	1.36684	0.235902	5.7941	6.86902e-09	1.59157e-07
ZNF385D	196.134	3.7471	0.646731	5.79391	6.87644e-09	1.59179e-07
BLZF1	509.543	0.877325	0.151426	5.79376	6.88275e-09	1.59179e-07
FAM114A1	101.288	-2.55359	0.440826	-5.79274	6.9249e-09	1.60005e-07
RP11-755F10.1	10.7734	-2.08633	0.360188	-5.79234	6.94122e-09	1.60233e-07
CCDC167	402.387	-1.55007	0.267655	-5.7913	6.98416e-09	1.61076e-07
NIN	4228.56	1.22572	0.211726	5.78916	7.07393e-09	1.62995e-07
ABHD11	166.385	-0.896731	0.154921	-5.78832	7.10936e-09	1.6366e-07
UVRAG	913.782	0.654247	0.113063	5.78657	7.18369e-09	1.65218e-07
PRDM8	164.811	1.83138	0.316566	5.78514	7.24522e-09	1.6648e-07
SIPA1L1	1455.7	1.2541	0.216897	5.78201	7.38141e-09	1.69453e-07
PLAGL1	186.762	1.89503	0.327842	5.7803	7.45686e-09	1.71027e-07
CTC-459F4.1	26.4948	1.48928	0.257709	5.77894	7.51747e-09	1.72259e-07
ST6GALNAC1	153.389	-2.82862	0.489574	-5.77772	7.57186e-09	1.73345e-07
GRSF1	3415.71	-0.601465	0.104118	-5.77678	7.61443e-09	1.7416e-07
ASAH2B	15.4602	-2.75624	0.477188	-5.776	7.64973e-09	1.74807e-07
MED12L	3350.57	1.60766	0.278388	5.77489	7.70012e-09	1.75797e-07
POU2AF1	149.682	-1.67222	0.289687	-5.77249	7.81104e-09	1.78166e-07
CSMD1	2475.37	-4.24866	0.736307	-5.77023	7.91649e-09	1.80406e-07
CRYBB1	1.55224	2.32558	0.403061	5.76978	7.93739e-09	1.80717e-07
RP11-37B2.1	66.0566	2.06459	0.357874	5.76905	7.97192e-09	1.81337e-07
NCSTN	781.353	0.539856	0.0935875	5.76847	7.99957e-09	1.81648e-07
RP11-359N11.2	10.831	3.73531	0.64754	5.76845	8.00016e-09	1.81648e-07
VWA1	6.98771	3.64052	0.631211	5.76751	8.04524e-09	1.82505e-07
FGFR1	5287.4	-1.4128	0.245054	-5.76526	8.15302e-09	1.84782e-07
E2F7	770.262	-1.55764	0.270184	-5.76509	8.16163e-09	1.84809e-07
HOPX	144.394	2.94492	0.510876	5.76444	8.19276e-09	1.85345e-07
RALGDS	1544.55	0.883734	0.153374	5.76197	8.31402e-09	1.87918e-07
LINC00563	8.60808	-2.71241	0.470803	-5.76125	8.34956e-09	1.8855e-07
SLC29A4	199.933	-2.40404	0.417293	-5.76104	8.35985e-09	1.88612e-07
AC104820.2	465.062	-1.41964	0.246445	-5.76047	8.3879e-09	1.89073e-07
CELF2	4987.67	0.920583	0.159868	5.75839	8.49181e-09	1.91242e-07
REEP4	211.662	0.751799	0.130599	5.75652	8.58658e-09	1.93202e-07
PEX5L	1808.97	-2.03779	0.354036	-5.75588	8.61914e-09	1.9376e-07
TP53INP1	3886.9	1.73662	0.301753	5.75512	8.65803e-09	1.94458e-07
TUSC5	6.59774	-3.78361	0.657502	-5.75452	8.68891e-09	1.94832e-07
AXIN2	116.922	-2.32362	0.403793	-5.75449	8.69031e-09	1.94832e-07
RP11-483P21.2	2.49654	2.49018	0.432825	5.75332	8.75054e-09	1.95864e-07
RP11-1007G5.2	6.63432	-2.80456	0.48747	-5.75329	8.75209e-09	1.95864e-07
CTD-2006K23.2	2.95283	3.47139	0.603477	5.75231	8.80329e-09	1.96833e-07
CBLB	671.622	1.16132	0.201938	5.7509	8.87708e-09	1.98305e-07
RP11-435O5.6	16.7407	-2.72491	0.474039	-5.74829	9.01518e-09	2.0121e-07
ARHGEF6	1988.64	0.965407	0.167952	5.74813	9.02353e-09	2.01216e-07
ARL5C	79.5237	-1.92481	0.33487	-5.74792	9.03453e-09	2.01281e-07
TBK1	380.857	1.63058	0.283872	5.74407	9.24257e-09	2.0567e-07
ANPEP	270.356	2.20655	0.384151	5.74397	9.24805e-09	2.0567e-07
CTNNAL1	535.529	-1.21596	0.211783	-5.74154	9.38177e-09	2.08458e-07
RP11-353N4.8	12.8959	-1.83597	0.319829	-5.74049	9.44038e-09	2.09573e-07
SLC46A1	8.19874	2.53056	0.440852	5.74016	9.45851e-09	2.09789e-07
AC097721.2	4.54226	2.50736	0.436829	5.73992	9.47226e-09	2.09907e-07
SPARC	182.277	2.15181	0.374924	5.73933	9.505e-09	2.10445e-07
AOAH-IT1	13.9127	2.17533	0.379133	5.73765	9.59968e-09	2.12352e-07
CORO6	153.688	-1.2167	0.212067	-5.73734	9.61745e-09	2.12557e-07
DCLRE1C	374.624	0.783931	0.136651	5.73674	9.65166e-09	2.13124e-07
IFI44L	661.037	2.84116	0.495294	5.73631	9.67638e-09	2.1348e-07
IGFBP5	842.167	-3.65333	0.636999	-5.73522	9.73868e-09	2.14436e-07
RP11-292F9.1	7.50871	-2.20082	0.383745	-5.73511	9.74513e-09	2.14436e-07
SH2D1A	3946.8	-1.10143	0.192051	-5.7351	9.74552e-09	2.14436e-07
AC097713.3	4.29238	-4.03971	0.704589	-5.73344	9.84159e-09	2.16359e-07
RP11-25L3.3	6.50611	-4.94359	0.862408	-5.73231	9.90743e-09	2.17614e-07
KIAA1211L	10.1404	-2.53114	0.441755	-5.72973	1.00591e-08	2.20751e-07
CAPNS2	4.4067	3.65879	0.638845	5.7272	1.02099e-08	2.23863e-07
TCTEX1D2	34.8409	-0.984321	0.171881	-5.72676	1.02368e-08	2.24254e-07
CERCAM	78.5951	1.97422	0.344958	5.72308	1.0461e-08	2.28964e-07
RBM28	1073.71	0.69439	0.121338	5.72278	1.04797e-08	2.29173e-07
FOXO3	1404.97	0.861713	0.150613	5.72138	1.05663e-08	2.30864e-07
RP11-337L12.1	11.8678	-5.96492	1.04277	-5.72027	1.06356e-08	2.32176e-07
MPP7	320.33	-1.70084	0.297485	-5.7174	1.08166e-08	2.35804e-07
TLR5	42.0794	-2.26646	0.396419	-5.71734	1.08208e-08	2.35804e-07
RP11-462G12.1	0.940291	2.82565	0.494295	5.71653	1.08719e-08	2.36711e-07
RPS6KA6	31.2115	-5.27297	0.922465	-5.71617	1.0895e-08	2.37006e-07
FRZB	21.3866	-4.15097	0.726333	-5.71497	1.09723e-08	2.38481e-07
EPHB6	6472.95	-1.87886	0.328937	-5.71191	1.11715e-08	2.42598e-07
STK10	2475.39	0.858418	0.150329	5.71026	1.12803e-08	2.44747e-07
GCSAM	686.502	-2.19616	0.384702	-5.70873	1.13825e-08	2.4675e-07
CD200R1	93.181	-1.88014	0.329417	-5.70749	1.14651e-08	2.48325e-07
RP11-141M3.5	0.555911	2.96853	0.520256	5.7059	1.15729e-08	2.5025e-07
RP11-192P3.4	7.83196	-2.89376	0.507153	-5.70588	1.15741e-08	2.5025e-07
RP5-1033H22.2	11.7417	2.40264	0.421153	5.70491	1.16402e-08	2.51461e-07
LRRC1	751.275	-1.67701	0.294263	-5.69903	1.20491e-08	2.60068e-07
ARHGAP25	821.319	1.37282	0.24092	5.69824	1.21053e-08	2.61056e-07
RELT	768.884	0.957758	0.168146	5.696	1.2265e-08	2.64056e-07
C17orf67	163.773	-1.31135	0.230223	-5.69599	1.22656e-08	2.64056e-07
RAPGEF4	20.4933	1.5762	0.27675	5.69538	1.23094e-08	2.6477e-07
PHACTR1	181.923	2.01103	0.353116	5.6951	1.23302e-08	2.64988e-07
ZNF516	155.82	2.2784	0.400192	5.69326	1.24639e-08	2.6763e-07
HMHB1	35.4405	-2.40492	0.422473	-5.69248	1.25208e-08	2.68621e-07
TEX30	255.007	1.19811	0.210491	5.69195	1.25595e-08	2.69218e-07
RRP12	1154.56	0.931974	0.163764	5.69096	1.26324e-08	2.70548e-07
SIGLEC12	33.4226	3.37722	0.593725	5.68819	1.28391e-08	2.74738e-07
RP11-22P6.2	40.955	-0.985115	0.17328	-5.68509	1.3074e-08	2.79311e-07
SHISA2	572.224	-2.48195	0.436573	-5.68508	1.30752e-08	2.79311e-07
LTBP1	322.398	-1.57106	0.276516	-5.68163	1.33415e-08	2.84755e-07
MS4A3	71.982	2.33589	0.411292	5.6794	1.3517e-08	2.88254e-07
ZNF709	296.306	1.03584	0.182487	5.67625	1.37679e-08	2.93353e-07
AC132807.1	25.5337	2.41389	0.425288	5.6759	1.37963e-08	2.93708e-07
UAP1L1	155.409	1.45823	0.257145	5.67083	1.42105e-08	3.02267e-07
RP4-655J12.4	5.68004	2.23264	0.393855	5.6687	1.43888e-08	3.05798e-07
CTR9	1209.51	0.8634	0.152323	5.66822	1.44291e-08	3.06394e-07
GRB14	2.74712	3.28825	0.580151	5.66792	1.44544e-08	3.06671e-07
ZNF280D	2745.45	-0.820967	0.144878	-5.66659	1.45664e-08	3.08679e-07
CD151	103.721	1.62895	0.287471	5.66651	1.45739e-08	3.08679e-07
TEC	954.871	1.84174	0.325036	5.66625	1.45958e-08	3.0888e-07
DOCK11	2550.39	0.847955	0.149692	5.66466	1.47318e-08	3.11494e-07
SHANK3	295.036	2.43327	0.42958	5.6643	1.47623e-08	3.11875e-07
RP11-446E9.2	9.48169	2.73126	0.482258	5.66348	1.48335e-08	3.13113e-07
TMPO	9976.35	-0.858535	0.151611	-5.66277	1.48952e-08	3.1415e-07
ERRFI1	9.26379	2.57957	0.455667	5.66109	1.50416e-08	3.16968e-07
PLTP	47.6361	2.16042	0.381638	5.66091	1.50576e-08	3.17038e-07
AP003068.23	18.3308	1.31041	0.231581	5.65854	1.52669e-08	3.21172e-07
ZNF205	16.1337	-3.66731	0.648151	-5.65812	1.53041e-08	3.21683e-07
TNFRSF12A	35.9782	2.25245	0.398131	5.65756	1.53536e-08	3.22452e-07
FBXO5	1191.19	-1.2443	0.21997	-5.65669	1.54322e-08	3.23828e-07
CALCOCO2	2439.74	0.754419	0.133376	5.65631	1.54663e-08	3.24271e-07
RP11-707M3.3	30.2642	1.166	0.206153	5.65599	1.54953e-08	3.24607e-07
SESTD1	943.395	-1.84946	0.327059	-5.65483	1.55996e-08	3.26518e-07
PTPRU	55.0671	-3.40289	0.601864	-5.65392	1.56833e-08	3.27993e-07
RP11-440D17.4	2.72768	-3.373	0.596648	-5.65324	1.57447e-08	3.29e-07
STT3B	13494.8	0.913665	0.161624	5.65303	1.57643e-08	3.29134e-07
EPHB3	4.87543	2.95833	0.523435	5.65176	1.58813e-08	3.313e-07
MZT1	829.211	-0.958168	0.16954	-5.65157	1.58987e-08	3.31385e-07
KIAA0391	1360.3	-0.552305	0.0977398	-5.65077	1.59732e-08	3.3266e-07
ZNF852	333.773	0.856852	0.151642	5.65051	1.59975e-08	3.32887e-07
VPS37D	22.515	-3.20635	0.567704	-5.64794	1.62384e-08	3.37619e-07
ETS1	8459.76	-1.01749	0.180187	-5.64683	1.63436e-08	3.39521e-07
C16orf74	16.8616	1.9482	0.345115	5.64506	1.65119e-08	3.42732e-07
SIAH2	1586.51	-1.05928	0.187722	-5.64282	1.67286e-08	3.46942e-07
KLF10	2230.42	1.43063	0.253543	5.64258	1.67521e-08	3.47139e-07
RP11-84A19.2	5.01286	-2.53968	0.450181	-5.64147	1.68602e-08	3.49088e-07
RP11-689C9.1	4.28381	2.51997	0.446712	5.64115	1.68919e-08	3.49455e-07
CTD-2218K11.2	13.2503	-2.69111	0.477232	-5.639	1.71043e-08	3.53556e-07
NEK5	15.4603	2.15818	0.382734	5.63885	1.71187e-08	3.5356e-07
GRIK1-AS1	1.69435	2.87122	0.509325	5.63731	1.72728e-08	3.56447e-07
LINC00939	9.19929	-4.04251	0.717183	-5.63664	1.73395e-08	3.57528e-07
PPIF	1133.09	1.06537	0.189064	5.63498	1.75076e-08	3.60693e-07
RP11-691H4.4	10.8801	-3.5537	0.630695	-5.63458	1.7549e-08	3.61249e-07
AASS	105.357	-2.62837	0.466485	-5.63441	1.75661e-08	3.61302e-07
C19orf53	1218.69	-0.951187	0.168864	-5.63287	1.7723e-08	3.64029e-07
HIST3H2BB	877.597	-2.86796	0.509151	-5.63283	1.77279e-08	3.64029e-07
RP11-553L6.5	140.841	1.30407	0.231755	5.62692	1.83453e-08	3.76396e-07
OAF	63.1066	1.64287	0.292061	5.62508	1.85426e-08	3.80131e-07
RP11-16L9.4	227.696	-4.26026	0.75771	-5.62255	1.88159e-08	3.85417e-07
TRDN	0.832304	3.8073	0.67719	5.6222	1.88537e-08	3.85874e-07
RHBDD3	484.361	-0.792572	0.141046	-5.61925	1.91792e-08	3.92213e-07
UTP6	625.213	0.584726	0.104082	5.61791	1.93278e-08	3.94928e-07
DLG3	427.429	-2.00054	0.35618	-5.61665	1.94695e-08	3.97496e-07
IL1RL1	9.36586	2.84788	0.507249	5.61437	1.97279e-08	4.02216e-07
AC007092.1	16.2138	2.366	0.421422	5.61433	1.97329e-08	4.02216e-07
MUC5B	8.56089	-5.33407	0.95024	-5.61339	1.98401e-08	4.03743e-07
DENND6B	119.842	1.77629	0.316438	5.61339	1.98403e-08	4.03743e-07
MAP7	135.867	3.00057	0.534851	5.6101	2.02209e-08	4.11153e-07
RYBP	1205.24	1.23235	0.21972	5.60873	2.03815e-08	4.1408e-07
AC093382.1	6.31353	1.77314	0.316184	5.60794	2.04753e-08	4.15647e-07
DAPP1	163.125	1.57564	0.281092	5.6054	2.07774e-08	4.21437e-07
CATSPER2	125.687	1.33536	0.23831	5.60343	2.10146e-08	4.259e-07
RIPK1	706.239	0.690969	0.123338	5.60225	2.11586e-08	4.28471e-07
RPA3	645.582	-1.31219	0.234241	-5.6019	2.1201e-08	4.2898e-07
UPF2	2100.45	0.774217	0.138285	5.59869	2.15974e-08	4.36646e-07
PDZD2	56.9657	2.91452	0.520837	5.59585	2.19548e-08	4.43512e-07
RP11-207C16.4	2.62455	1.78379	0.318929	5.59308	2.23083e-08	4.50287e-07
PLA2G16	34.7093	-2.36155	0.422239	-5.59293	2.23265e-08	4.50291e-07
TTK	1710.14	-1.31975	0.236045	-5.59109	2.25644e-08	4.54469e-07
UNC79	29.3288	2.83882	0.507743	5.59105	2.25702e-08	4.54469e-07
NPPC	94.4309	-2.04851	0.366522	-5.58904	2.2833e-08	4.5939e-07
CYTL1	36.9224	2.7912	0.499421	5.58887	2.28547e-08	4.59456e-07
EMC1	1054.71	0.56863	0.101748	5.58863	2.28865e-08	4.59723e-07
FAM27E2	31.9286	-2.18905	0.391743	-5.58796	2.29752e-08	4.60853e-07
STAM2	413.016	0.748724	0.13399	5.58793	2.29797e-08	4.60853e-07
RP11-789C17.1	12.2177	-4.2769	0.765424	-5.58762	2.30204e-08	4.61298e-07
ADPGK	1883.75	0.51935	0.0929631	5.58662	2.31531e-08	4.63247e-07
CXXC5	924.781	1.4441	0.258493	5.58661	2.31549e-08	4.63247e-07
CTA-398F10.2	7.37605	-5.27738	0.944737	-5.58608	2.32252e-08	4.6428e-07
RNF19B	617.814	0.968101	0.173335	5.58514	2.3351e-08	4.66421e-07
AC011899.9	12.4543	2.3901	0.427959	5.58489	2.33852e-08	4.6673e-07
STX2	331.334	-0.837491	0.149996	-5.58342	2.35829e-08	4.70298e-07
P2RX1	1100.87	1.21136	0.216978	5.58289	2.36555e-08	4.7137e-07
RP11-265N7.1	9.34233	-4.85618	0.870205	-5.5805	2.39825e-08	4.77504e-07
RP11-478C1.7	5.67093	-3.62762	0.6503	-5.57838	2.42773e-08	4.82986e-07
DLG2	26.9896	1.38985	0.249179	5.57774	2.43664e-08	4.84373e-07
ASRGL1	329.157	-1.63589	0.293306	-5.5774	2.44146e-08	4.84943e-07
MASTL	1342.54	-0.761082	0.136464	-5.57716	2.44483e-08	4.85227e-07
C1S	35.5176	1.32423	0.237487	5.576	2.46116e-08	4.88079e-07
LYL1	505.406	1.65195	0.296274	5.57576	2.46451e-08	4.88353e-07
SNAI3	19.0081	1.67807	0.301049	5.57409	2.48831e-08	4.92402e-07
SLC8A1-AS1	90.5185	-1.97645	0.354581	-5.57405	2.4889e-08	4.92402e-07
PIWIL2	25.061	1.15792	0.20787	5.57038	2.54185e-08	5.0248e-07
LRTOMT	74.9946	-1.08153	0.194186	-5.56957	2.55369e-08	5.04419e-07
PTPRF	839.86	-2.89794	0.520371	-5.569	2.56206e-08	5.05672e-07
RP11-13P5.1	14.9605	-1.75327	0.314868	-5.56828	2.57268e-08	5.07367e-07
HLX	32.0584	2.42045	0.434816	5.56661	2.59736e-08	5.11827e-07
CDC42EP3	442.186	1.33677	0.240215	5.56491	2.62281e-08	5.16435e-07
TLX1	327.193	-8.44071	1.51692	-5.56438	2.63079e-08	5.17597e-07
ARSE	4.45666	-4.24482	0.762877	-5.56423	2.63317e-08	5.17655e-07
CACNA2D4	233.347	2.11988	0.381029	5.56355	2.64334e-08	5.19245e-07
FPGT-TNNI3K	3.90276	2.03803	0.366369	5.56277	2.65526e-08	5.21175e-07
MRPL14	437.707	-1.17254	0.210899	-5.55972	2.70214e-08	5.29959e-07
BATF3	65.5263	-2.18552	0.393153	-5.55895	2.71409e-08	5.31885e-07
CTB-36H16.2	25.0019	1.08533	0.195263	5.55828	2.72453e-08	5.33511e-07
LINC00598	1.26183	3.52948	0.635075	5.55759	2.73531e-08	5.35202e-07
SLC24A3	54.5166	3.53551	0.636328	5.55611	2.75855e-08	5.39324e-07
RP11-932O9.9	90.4736	2.54352	0.4578	5.55596	2.76086e-08	5.39354e-07
SEPW1	3948.66	-1.46752	0.264141	-5.5558	2.76345e-08	5.39436e-07
PVRL2	240.88	2.80586	0.505146	5.55455	2.7832e-08	5.42866e-07
REP15	1.88452	2.32633	0.418844	5.55417	2.78931e-08	5.43632e-07
VRK2	306.539	0.977414	0.176011	5.55313	2.80603e-08	5.46462e-07
LAPTM4A	1272.81	0.88864	0.160042	5.55255	2.81529e-08	5.47839e-07
SGCD	4.66521	3.68636	0.663967	5.55202	2.82388e-08	5.4908e-07
SLC43A1	169.272	1.61832	0.291542	5.55089	2.84214e-08	5.52199e-07
GOT2	1542.78	-0.839449	0.151234	-5.55067	2.84584e-08	5.52488e-07
SAMD11	9.50255	3.59763	0.648252	5.54973	2.86113e-08	5.54915e-07
RCAN1	591.959	-1.76609	0.318236	-5.54963	2.8628e-08	5.54915e-07
KCNH4	13.8398	2.25696	0.406746	5.54883	2.87594e-08	5.56867e-07
ZC4H2	406.41	-0.773605	0.13942	-5.54874	2.87734e-08	5.56867e-07
RP11-757O6.1	38.4587	-1.97422	0.355902	-5.54711	2.90436e-08	5.61661e-07
PAFAH2	832.527	-1.25274	0.225848	-5.54682	2.90917e-08	5.62154e-07
PEAK1	1020.5	1.17962	0.212671	5.54668	2.91146e-08	5.62161e-07
RP11-16L9.3	232.61	-3.01919	0.544392	-5.54598	2.92304e-08	5.6396e-07
PICALM	3531.48	0.671928	0.121172	5.54525	2.93527e-08	5.65881e-07
HIRA	576.332	-0.771069	0.139064	-5.54471	2.9445e-08	5.6722e-07
WDFY1	442.364	1.529	0.275939	5.54108	3.00608e-08	5.78636e-07
ACBD7	199.606	-1.2699	0.229201	-5.54055	3.0152e-08	5.79942e-07
CDK19	969.07	0.70664	0.127559	5.53971	3.02981e-08	5.82303e-07
SARS	1683.64	-0.683891	0.123473	-5.5388	3.04548e-08	5.84864e-07
CRAMP1L	368.826	1.13493	0.204926	5.53825	3.05503e-08	5.86245e-07
ANAPC15	807.752	-0.857223	0.154813	-5.53714	3.07446e-08	5.8952e-07
FYB	4468.85	-1.30486	0.235775	-5.53434	3.12404e-08	5.98566e-07
ZBTB20	1153.59	0.87293	0.157781	5.53255	3.15607e-08	6.04239e-07
COL24A1	389.435	2.58444	0.467221	5.53151	3.17484e-08	6.07364e-07
RP13-977J11.2	85.0405	-1.85893	0.336087	-5.53111	3.18209e-08	6.08285e-07
NXPE3	1402.52	-0.846558	0.153106	-5.52924	3.21628e-08	6.14349e-07
TRIM46	119.442	-1.6412	0.296898	-5.52782	3.24232e-08	6.18848e-07
ZDBF2	460.162	-2.85528	0.516978	-5.52302	3.3323e-08	6.35535e-07
WDR54	442.679	-1.11802	0.202442	-5.52267	3.33893e-08	6.36314e-07
ACR	5.61088	3.11695	0.56441	5.52249	3.34231e-08	6.3647e-07
PCDHB2	51.8182	-4.80031	0.869309	-5.52198	3.35208e-08	6.37843e-07
LRRFIP1	4035.42	1.0705	0.193896	5.52101	3.37066e-08	6.40888e-07
LINC00226	56.4338	-2.19056	0.39681	-5.52041	3.382e-08	6.42555e-07
IRF2BP2	6369.2	0.854446	0.154806	5.51947	3.40014e-08	6.45509e-07
PRKCB	4570.02	0.80887	0.146553	5.51928	3.40392e-08	6.45734e-07
CABLES1	151.428	2.76662	0.501711	5.51436	3.50061e-08	6.6334e-07
TIMD4	6.87633	2.48873	0.451324	5.51428	3.50205e-08	6.6334e-07
PRKG2	37.1227	-2.56314	0.465025	-5.51182	3.55139e-08	6.72173e-07
SPOPL	281.384	2.00468	0.36386	5.50948	3.59901e-08	6.8067e-07
ZNF320	558.106	0.603764	0.109623	5.50763	3.63694e-08	6.87322e-07
SLC25A25	1788.36	-1.26345	0.229467	-5.50602	3.67037e-08	6.93113e-07
CDK5RAP3	4278.69	-1.02316	0.185831	-5.50587	3.67356e-08	6.9319e-07
LAMP2	1688.61	0.66484	0.120759	5.5055	3.68122e-08	6.94108e-07
SELP	18.2677	1.70274	0.309397	5.5034	3.7253e-08	7.01889e-07
BARD1	2673.03	-0.764183	0.138906	-5.50142	3.76746e-08	7.09296e-07
PALM	132.459	2.8489	0.517902	5.50085	3.77957e-08	7.11038e-07
MYOZ1	10.2407	-3.17707	0.57789	-5.49769	3.84788e-08	7.23343e-07
C9orf40	155.306	-1.15807	0.210706	-5.49616	3.88159e-08	7.29131e-07
XG	910.551	-2.86218	0.520936	-5.4943	3.92264e-08	7.36285e-07
LRRC8C	378.208	1.36781	0.248966	5.49395	3.93046e-08	7.37199e-07
PAPPA2	2.43847	1.66841	0.303714	5.49336	3.94366e-08	7.39118e-07
NLRP7	1.54559	3.02314	0.550395	5.49267	3.95898e-08	7.4143e-07
RGS18	273.579	2.062	0.375431	5.49234	3.96652e-08	7.42284e-07
SHH	1.17891	4.02009	0.732039	5.49164	3.98223e-08	7.44664e-07
RP11-154H23.3	35.333	1.50909	0.274957	5.48845	4.05467e-08	7.5716e-07
TGFB1	1198.26	1.03516	0.188611	5.48835	4.05714e-08	7.5716e-07
TOB1-AS1	37.8739	-1.42371	0.259409	-5.4883	4.05817e-08	7.5716e-07
AIG1	180.712	-1.38954	0.253272	-5.48635	4.10312e-08	7.64974e-07
TMEM243	746.071	-0.705874	0.128669	-5.48596	4.11223e-08	7.66016e-07
CHKA	665.749	1.36647	0.24909	5.48585	4.11486e-08	7.66016e-07
PKN3	296.711	-1.23872	0.225815	-5.48556	4.12156e-08	7.6669e-07
CTD-2034I4.1	7.59334	2.66099	0.485247	5.48378	4.16321e-08	7.7386e-07
AKAP12	815.096	-3.80951	0.694716	-5.48356	4.16857e-08	7.74279e-07
RP11-277L2.3	35.9112	-1.57226	0.286866	-5.48081	4.23392e-08	7.85831e-07
AB019440.50	319.552	-2.15198	0.392652	-5.48063	4.23803e-08	7.86008e-07
2020-03-09	465.104	-0.976078	0.178112	-5.48015	4.24969e-08	7.87584e-07
ARHGAP10	737.528	1.23659	0.22582	5.47599	4.35079e-08	8.0572e-07
LIMS1	937.64	0.828858	0.151373	5.4756	4.36043e-08	8.06907e-07
AC006129.4	9.9142	2.03422	0.37157	5.47467	4.38338e-08	8.10551e-07
NAGK	459.806	0.771712	0.140979	5.47396	4.40093e-08	8.13192e-07
RP5-892K4.1	14.0376	-2.89414	0.52873	-5.47375	4.40605e-08	8.13534e-07
GDF15	10.4821	2.03155	0.371155	5.47359	4.41002e-08	8.13665e-07
AC108004.3	161.731	1.64603	0.300761	5.4729	4.42738e-08	8.16264e-07
GAD1	47.0309	3.08586	0.563874	5.4726	4.43469e-08	8.17007e-07
RP11-820I16.1	0.755653	3.12892	0.571842	5.47164	4.45881e-08	8.20843e-07
FOXP1-IT1	186.932	1.29151	0.236051	5.47132	4.46699e-08	8.21257e-07
ZBTB46	90.1044	2.86398	0.523456	5.47129	4.46777e-08	8.21257e-07
CCR8	133.439	-3.39051	0.61971	-5.47113	4.47174e-08	8.21257e-07
EDIL3	23.3735	5.01853	0.917291	5.47103	4.47425e-08	8.21257e-07
C9orf89	414.382	0.907616	0.165982	5.46817	4.54709e-08	8.34013e-07
CSF2RB	236.557	2.00727	0.367124	5.46756	4.56284e-08	8.36286e-07
ZYX	710.279	1.30704	0.239156	5.46523	4.62307e-08	8.46702e-07
PAWR	543.418	-2.68851	0.491993	-5.46452	4.64149e-08	8.4945e-07
SEC14L2	205.939	-1.7525	0.320811	-5.46272	4.68896e-08	8.574e-07
FAM120AOS	917.375	-0.684649	0.125334	-5.46261	4.69181e-08	8.574e-07
TPD52	597.822	-1.50069	0.274747	-5.46207	4.70622e-08	8.59404e-07
RP11-174M13.2	7.62807	-5.48012	1.00381	-5.45933	4.77946e-08	8.72138e-07
FOXO1	306.806	1.95791	0.358765	5.45735	4.83285e-08	8.81235e-07
THAP1	531.105	-0.664922	0.121908	-5.45428	4.91718e-08	8.95955e-07
RFC5	986.756	-0.855535	0.156867	-5.4539	4.92771e-08	8.97219e-07
NPAS3	3.65472	4.62395	0.848225	5.45133	4.99956e-08	9.09635e-07
RP11-556E13.1	17.7216	4.08803	0.749976	5.45089	5.01189e-08	9.11213e-07
PCDHB13	94.8515	-2.81655	0.516872	-5.44921	5.05931e-08	9.19164e-07
RP11-33A14.1	1.82534	5.76927	1.05904	5.44764	5.10422e-08	9.26647e-07
COL9A3	90.3726	-2.31949	0.425869	-5.44648	5.13752e-08	9.32012e-07
PPP1R14C	1.43099	3.82578	0.702564	5.44545	5.16747e-08	9.36764e-07
PDGFRA	3.16193	4.3454	0.798017	5.44525	5.1732e-08	9.37121e-07
SLFN5	1713.26	-2.04595	0.375902	-5.44277	5.24595e-08	9.49608e-07
MAG	2.25584	2.11654	0.388899	5.44239	5.25705e-08	9.50927e-07
FAM226B	49.7425	-1.09367	0.201035	-5.44016	5.32327e-08	9.61873e-07
TBX10	0.825086	2.85125	0.524118	5.44009	5.32529e-08	9.61873e-07
SCYL3	292.744	0.679731	0.124973	5.43904	5.35694e-08	9.66889e-07
CCNA1	14.2683	2.94442	0.541642	5.4361	5.44582e-08	9.82219e-07
IL36G	8.5665	-3.12866	0.575701	-5.43451	5.49463e-08	9.90305e-07
TEK	2.44746	2.02129	0.37206	5.43269	5.55097e-08	9.98462e-07
KIRREL3	1.32588	3.30497	0.608352	5.43267	5.55181e-08	9.98462e-07
CCDC148	1.93616	2.22306	0.409202	5.43266	5.55191e-08	9.98462e-07
PDZD11	232.775	-1.03626	0.190835	-5.43012	5.63164e-08	1.01207e-06
CTXN1	14.1643	-1.87468	0.345338	-5.42855	5.68153e-08	1.0203e-06
RRM2	1757.61	-1.19334	0.219841	-5.4282	5.69241e-08	1.02152e-06
TTLL6	8.58279	2.7806	0.512264	5.42806	5.69697e-08	1.0216e-06
ABL2	1015.39	0.681948	0.125649	5.42742	5.71753e-08	1.02455e-06
SP140	146.866	1.91859	0.353535	5.42687	5.73524e-08	1.02698e-06
CIDEB	45.1143	1.87898	0.346269	5.42637	5.75131e-08	1.02839e-06
NCOA2	1745.75	1.0212	0.188192	5.42636	5.75134e-08	1.02839e-06
SHOC2	1998.79	0.795736	0.146648	5.42618	5.75735e-08	1.02872e-06
TMCO3	551.03	0.702809	0.12958	5.42374	5.83659e-08	1.04213e-06
RP11-413E1.4	21.3348	1.75919	0.324528	5.42077	5.93423e-08	1.05875e-06
DOCK6	18.8122	2.957	0.545507	5.42065	5.93812e-08	1.05875e-06
TRABD2B	15.0435	-4.53229	0.836328	-5.41928	5.984e-08	1.06616e-06
MAGEH1	389.351	-1.11325	0.205554	-5.41586	6.09943e-08	1.08595e-06
TNR	4.46814	3.37737	0.623764	5.4145	6.14604e-08	1.09347e-06
RASGEF1A	18.6506	1.61086	0.297523	5.41424	6.15491e-08	1.09427e-06
NDRG4	79.2861	-2.6635	0.492009	-5.41352	6.17978e-08	1.0979e-06
RP11-122G18.5	44.0193	0.816466	0.150837	5.4129	6.20122e-08	1.10093e-06
BMP3	3.55259	-3.91656	0.723669	-5.41208	6.22962e-08	1.10518e-06
OCIAD2	1100.85	-0.752582	0.139083	-5.41101	6.26697e-08	1.11102e-06
GMNN	886.559	-0.876003	0.161909	-5.41045	6.28651e-08	1.11369e-06
GALNT1	1020.25	1.69144	0.312669	5.40968	6.31384e-08	1.11773e-06
GTSCR1	17.3438	-3.5645	0.659002	-5.40894	6.33997e-08	1.12156e-06
KIAA1468	1202.73	0.776096	0.143523	5.40747	6.39214e-08	1.12999e-06
KIR3DX1	15.0785	2.59253	0.47967	5.40483	6.48707e-08	1.14536e-06
WDR86-AS1	22.8889	-2.33086	0.431257	-5.40479	6.48828e-08	1.14536e-06
RP11-761E20.1	35.593	-4.47918	0.82878	-5.40455	6.49719e-08	1.14612e-06
LSP1	1817.59	1.47072	0.272169	5.40368	6.52881e-08	1.15088e-06
TEX19	19.0968	-2.38942	0.442281	-5.4025	6.57202e-08	1.15768e-06
CACNA1D	18.8918	2.59009	0.479508	5.40155	6.60682e-08	1.16299e-06
SNX14	859.316	0.871812	0.161434	5.40044	6.64771e-08	1.16936e-06
TSR2	686.91	-0.727089	0.134644	-5.4001	6.66049e-08	1.17078e-06
CTD-2525I3.5	1.92955	1.83139	0.339157	5.39981	6.67122e-08	1.17184e-06
CTNND1	1489.12	1.43924	0.266556	5.39938	6.68702e-08	1.17379e-06
PLLP	8.7721	-3.2477	0.601552	-5.39887	6.70638e-08	1.17636e-06
CELF5	81.7555	-2.03016	0.376163	-5.39701	6.77594e-08	1.18772e-06
FAM49A	140.267	2.1709	0.402409	5.39477	6.86117e-08	1.20174e-06
KCNIP3	94.6455	-2.54327	0.471443	-5.39465	6.86559e-08	1.20174e-06
FNIP1	2016.58	1.12148	0.207937	5.39335	6.91555e-08	1.20964e-06
ABCA2	1032.53	1.95263	0.362123	5.39217	6.96105e-08	1.21674e-06
ARNT	775.504	0.600506	0.111385	5.39126	6.99654e-08	1.22209e-06
PPP1R16A	307.568	-0.71117	0.131977	-5.38857	7.10191e-08	1.23962e-06
C3orf14	10.2096	2.96024	0.549587	5.38629	7.19261e-08	1.25329e-06
LINC00487	5.06389	2.47297	0.459125	5.38625	7.19414e-08	1.25329e-06
RP11-287D1.3	5.81003	1.19548	0.221951	5.38623	7.19529e-08	1.25329e-06
FGF7	4.80145	2.57608	0.478355	5.38528	7.23302e-08	1.25898e-06
ITGA3	167.648	-1.77811	0.330201	-5.38492	7.24749e-08	1.26042e-06
RP5-884M6.1	1.35083	4.21777	0.783269	5.38483	7.25142e-08	1.26042e-06
RP11-3D4.2	12.5843	1.42956	0.265493	5.38455	7.26247e-08	1.26146e-06
FRMPD4	39.4347	-6.56618	1.21955	-5.3841	7.2809e-08	1.26378e-06
RP11-340F14.5	17.9216	1.48866	0.276533	5.3833	7.31327e-08	1.26852e-06
RP11-68I3.2	64.9815	-2.30228	0.427764	-5.38212	7.36134e-08	1.27597e-06
RP11-428J1.4	4.55209	1.52707	0.283749	5.38177	7.37582e-08	1.27759e-06
PCYT1A	477.7	0.629468	0.116968	5.38152	7.38578e-08	1.27842e-06
TMC3	1.04759	2.50562	0.465743	5.37983	7.45564e-08	1.28962e-06
RP11-563N6.6	3.33164	2.57072	0.477857	5.37968	7.46167e-08	1.28977e-06
SUGT1	1669.66	0.646583	0.120204	5.37906	7.48774e-08	1.29337e-06
SUOX	62.4918	1.20778	0.22464	5.37649	7.5951e-08	1.31101e-06
BOLA3	190.035	-0.98937	0.184062	-5.3752	7.64983e-08	1.31887e-06
PSRC1	166.813	-1.43535	0.267034	-5.37517	7.65123e-08	1.31887e-06
MITF	12.7829	2.346	0.436584	5.37354	7.72067e-08	1.32992e-06
INPP5F	355.114	0.934407	0.1739	5.37324	7.73329e-08	1.33117e-06
DIRAS1	19.7942	2.30243	0.428595	5.37205	7.78468e-08	1.33891e-06
INSR	745.85	1.35134	0.251556	5.37195	7.789e-08	1.33891e-06
AIP	1612.78	-0.931296	0.173381	-5.37138	7.81363e-08	1.34163e-06
ATP8A2	224.432	-1.3936	0.259451	-5.37134	7.81557e-08	1.34163e-06
MTCH1	4805.43	-0.846855	0.157684	-5.37059	7.84806e-08	1.34628e-06
FANCB	449.392	-0.745537	0.138987	-5.36408	8.1364e-08	1.39478e-06
GOLGA6L4	108.129	1.34693	0.251254	5.36084	8.28361e-08	1.41904e-06
TMPRSS7	3.74773	-2.90609	0.542264	-5.35917	8.36037e-08	1.4312e-06
METAP1D	133.056	1.08625	0.202737	5.35791	8.41924e-08	1.43989e-06
NLRP2	94.2564	2.96225	0.552883	5.35783	8.42265e-08	1.43989e-06
PPP2R2B	12.7327	2.44147	0.455694	5.35771	8.42851e-08	1.4399e-06
ADAMTS19-AS1	8.59007	-4.11488	0.768167	-5.35675	8.47322e-08	1.44655e-06
SNRPF	848.188	-0.632926	0.118159	-5.35656	8.48236e-08	1.44711e-06
AC051649.16	3.34869	4.04758	0.755737	5.35581	8.51759e-08	1.45213e-06
STXBP1	119.973	-2.03322	0.379715	-5.35459	8.57518e-08	1.46095e-06
AC018462.2	3.39742	1.84984	0.345494	5.35419	8.59424e-08	1.46319e-06
CRIM1	291.362	2.79606	0.522652	5.34976	8.80717e-08	1.49842e-06
VWA5A	54.4434	2.02872	0.379407	5.34709	8.93776e-08	1.5196e-06
DPY19L3	585.289	0.865665	0.161927	5.34602	8.99096e-08	1.5276e-06
ALDH4A1	72.0494	1.34214	0.251167	5.34361	9.11159e-08	1.54704e-06
AC016735.2	29.4777	-3.65133	0.683492	-5.34217	9.18419e-08	1.55781e-06
CSN1S1	3.27792	5.13412	0.961067	5.3421	9.18748e-08	1.55781e-06
RLTPR	2431.37	-0.697052	0.130534	-5.33999	9.29504e-08	1.57497e-06
RP1-302G2.5	4.65051	-4.00178	0.749493	-5.33931	9.3299e-08	1.5798e-06
KCNH3	36.4724	-2.0047	0.375524	-5.33841	9.37638e-08	1.5866e-06
RP11-856M7.6	0.510014	3.2294	0.605079	5.33715	9.44182e-08	1.59658e-06
DIP2B	2021.32	0.692758	0.129814	5.33655	9.47322e-08	1.60081e-06
PTPN13	319.13	-2.53921	0.475878	-5.33585	9.50985e-08	1.60591e-06
FITM2	58.0195	1.15245	0.216062	5.33389	9.613e-08	1.62133e-06
CEBPG	1199.37	0.993025	0.186173	5.33387	9.61421e-08	1.62133e-06
STARD8	29.9193	1.89476	0.355389	5.3315	9.74033e-08	1.64149e-06
ARHGEF4	16.6333	-2.30012	0.431489	-5.33066	9.78561e-08	1.64801e-06
C21orf91-OT1	8.92038	1.51099	0.283513	5.32953	9.84655e-08	1.6554e-06
S100B	17.6914	1.95555	0.366931	5.32946	9.85034e-08	1.6554e-06
RP11-81K13.1	3.26023	-4.26013	0.799363	-5.3294	9.85362e-08	1.6554e-06
USP12	1095.15	0.936866	0.175793	5.32936	9.85612e-08	1.6554e-06
MEIS3	1.54076	3.15119	0.591427	5.32812	9.92336e-08	1.66557e-06
VPS41	901.649	0.830528	0.15598	5.32456	1.01197e-07	1.69706e-06
MAT1A	8.13366	-3.47505	0.652657	-5.32447	1.01246e-07	1.69706e-06
ADAMTSL1	11.1586	-3.30712	0.621225	-5.32355	1.01761e-07	1.70454e-06
RASGRP3	122.13	1.45816	0.274097	5.31986	1.03849e-07	1.73835e-06
ACAT2	1038.14	-0.882121	0.165823	-5.31964	1.03973e-07	1.73927e-06
AP4S1	183.478	0.499979	0.0940025	5.31878	1.04465e-07	1.74633e-06
RP3-462E2.3	3.03353	1.79674	0.337856	5.31809	1.04864e-07	1.75182e-06
ARID3A	294.167	1.05119	0.197694	5.31727	1.05336e-07	1.75852e-06
RP4-533D7.5	4.99941	-2.3758	0.446838	-5.31692	1.05541e-07	1.76076e-06
PECR	122.735	-1.10235	0.207471	-5.31325	1.07686e-07	1.79534e-06
ITGA5	2656.87	1.03462	0.194767	5.31207	1.08385e-07	1.80579e-06
IQCC	219.658	-1.023	0.192587	-5.3119	1.08488e-07	1.8063e-06
AP3M2	289.621	0.970334	0.182676	5.31177	1.08565e-07	1.80637e-06
CTC-296K1.4	3.84753	-3.25235	0.612462	-5.31028	1.09458e-07	1.82001e-06
SLC39A3	333.856	1.02447	0.192944	5.30968	1.09815e-07	1.82474e-06
LPGAT1	1145.44	1.02333	0.192747	5.30919	1.10115e-07	1.8285e-06
BAG3	525.615	-1.63747	0.30855	-5.30698	1.11457e-07	1.84955e-06
EREG	114.903	-2.21909	0.418254	-5.30559	1.12307e-07	1.86241e-06
BFSP2-AS1	6.05374	-4.06387	0.7661	-5.30462	1.12909e-07	1.87115e-06
KBTBD12	22.279	3.11446	0.587235	5.3036	1.13542e-07	1.88038e-06
PDK1	1034.76	1.39973	0.263953	5.30295	1.13949e-07	1.88587e-06
LCOR	1115.55	0.918448	0.17321	5.30252	1.14215e-07	1.88902e-06
NANP	224.283	-1.35062	0.254755	-5.30164	1.1477e-07	1.89694e-06
RP11-329B9.4	1.8973	2.58301	0.487385	5.29973	1.15972e-07	1.91554e-06
RP11-293M10.6	10.2354	1.89555	0.35771	5.29913	1.16355e-07	1.9206e-06
TPP2	3394.67	0.808035	0.152572	5.2961	1.18303e-07	1.95145e-06
CTD-2034I4.2	26.1864	2.28709	0.431908	5.29531	1.18815e-07	1.95859e-06
AHR	1858.25	2.18613	0.412936	5.29412	1.1959e-07	1.97008e-06
KIF9-AS1	53.2458	0.953319	0.180136	5.29221	1.20845e-07	1.98942e-06
VAMP8	776.011	1.15758	0.218841	5.28958	1.226e-07	2.01698e-06
PRKAB2	417.118	0.931072	0.176038	5.28903	1.22968e-07	2.02171e-06
MRPS5	1126.97	-0.457397	0.0864847	-5.28876	1.23147e-07	2.02331e-06
KCNJ12	24.5545	-2.51072	0.474902	-5.28683	1.24456e-07	2.04347e-06
POU3F2	32.8939	-4.88443	0.924643	-5.2825	1.27432e-07	2.08983e-06
NRP1	31.6757	2.39378	0.453155	5.28248	1.2745e-07	2.08983e-06
LRRCC1	461.322	-1.26325	0.239148	-5.28232	1.2756e-07	2.08983e-06
IGSF22	11.3329	-2.21834	0.419963	-5.28224	1.27615e-07	2.08983e-06
EIF4G3	1163.22	0.95806	0.181389	5.28179	1.2793e-07	2.09362e-06
TMSB15B	516.943	-0.786413	0.148907	-5.28125	1.28308e-07	2.09842e-06
DCLRE1B	458.085	-0.806866	0.152815	-5.28003	1.29165e-07	2.11104e-06
E2F1	1588.22	-1.1422	0.216358	-5.27919	1.29757e-07	2.11934e-06
RP11-85G18.6	19.5856	-1.32916	0.251788	-5.27886	1.29988e-07	2.12172e-06
RP11-960L18.1	4.0789	2.16499	0.410206	5.2778	1.30743e-07	2.13265e-06
LINC00669	62.2479	-2.72384	0.516201	-5.27672	1.31519e-07	2.14389e-06
RNF125	1130.15	1.31194	0.248634	5.27658	1.31617e-07	2.14409e-06
IGFBP7-AS1	0.934422	2.60947	0.494624	5.27566	1.32281e-07	2.15351e-06
MAP3K5	281.128	1.96528	0.372579	5.2748	1.32903e-07	2.16222e-06
TTC17	2484.28	0.589926	0.111858	5.27386	1.33582e-07	2.17185e-06
POU2F3	6.91276	2.29298	0.43484	5.27317	1.34091e-07	2.17772e-06
C2orf40	11.9606	-3.63634	0.689599	-5.27313	1.34118e-07	2.17772e-06
ARMC4	107.444	-1.99502	0.378354	-5.27291	1.34279e-07	2.17891e-06
RP11-182I10.3	15.5247	1.51045	0.286501	5.27204	1.34917e-07	2.18677e-06
IGSF9B	210.431	-2.31524	0.439157	-5.27201	1.34939e-07	2.18677e-06
RP11-1151B14.4	9.02668	2.83368	0.537608	5.2709	1.35756e-07	2.19858e-06
ARHGAP31-AS1	4.2842	1.5614	0.296249	5.27055	1.36017e-07	2.20137e-06
LINC00969	1379.11	0.985073	0.187024	5.26708	1.38608e-07	2.24184e-06
SPINK2	290.536	2.56132	0.486422	5.26564	1.39699e-07	2.25803e-06
RNASET2	459.483	1.0779	0.204724	5.26511	1.40105e-07	2.26312e-06
CARD8	1048.79	0.957219	0.181821	5.26463	1.40473e-07	2.2676e-06
SLC16A9	25.9594	2.74298	0.521146	5.26337	1.41437e-07	2.28168e-06
MTHFS	32.3212	-0.713068	0.135499	-5.26253	1.42084e-07	2.29064e-06
SLC4A5	32.2876	1.2619	0.239841	5.26138	1.4298e-07	2.30261e-06
CD74	3193.99	1.85114	0.351838	5.26134	1.43012e-07	2.30261e-06
RP11-227D13.1	13.4565	-1.97944	0.376254	-5.26093	1.43331e-07	2.30626e-06
SNTG2	159.95	-2.06416	0.392385	-5.26056	1.43621e-07	2.30943e-06
ALDH3A2	57.2257	2.14002	0.407007	5.25795	1.45668e-07	2.33988e-06
AC093673.5	79.5471	1.33762	0.254401	5.25791	1.45702e-07	2.33988e-06
SCARB2	480.248	1.4983	0.284972	5.25773	1.45845e-07	2.34066e-06
GLYATL2	29.5074	4.03102	0.766737	5.25738	1.46124e-07	2.34362e-06
ITGA6	1479.14	1.70883	0.325123	5.25595	1.47263e-07	2.36037e-06
CHRNA2	6.00893	-4.06019	0.77253	-5.25571	1.47456e-07	2.36195e-06
HIST1H2BH	9225.59	-1.60541	0.305646	-5.25251	1.5004e-07	2.4018e-06
MPP4	5.79493	1.84699	0.351708	5.25149	1.50871e-07	2.41354e-06
RD3	0.971557	3.20287	0.609951	5.25103	1.51251e-07	2.41807e-06
RP11-310E22.4	1.8281	3.51111	0.66878	5.25002	1.52081e-07	2.42978e-06
SACS	2356.08	1.01932	0.194355	5.24462	1.56607e-07	2.50049e-06
AC114730.2	26.0198	2.35287	0.448692	5.24385	1.57259e-07	2.50929e-06
LIMS3	5.65145	1.05753	0.201722	5.24252	1.58401e-07	2.52589e-06
HSD17B11	1190.49	0.879852	0.167857	5.24167	1.59126e-07	2.53583e-06
TNFSF15	3.98896	2.08142	0.397124	5.24123	1.59511e-07	2.54034e-06
PAN3	5279.71	0.974781	0.186021	5.24015	1.60443e-07	2.55355e-06
ZNF775	825.889	-0.787538	0.15034	-5.23839	1.61982e-07	2.5764e-06
ST3GAL4	425.667	0.855114	0.163321	5.23579	1.6428e-07	2.61128e-06
RP11-105N14.1	99.3698	-1.03289	0.197283	-5.23557	1.64474e-07	2.61271e-06
OR2T8	2.47559	2.43539	0.465427	5.23259	1.67149e-07	2.6535e-06
RPS6KA5	277.217	0.982747	0.187817	5.23247	1.6726e-07	2.65357e-06
CCDC85C	420.473	-1.36219	0.260397	-5.23119	1.68419e-07	2.66945e-06
ARHGAP39	26.5831	-3.73653	0.714286	-5.23113	1.68475e-07	2.66945e-06
SFMBT2	1532.84	1.30048	0.248646	5.23025	1.69283e-07	2.68055e-06
BTD	117.644	0.606966	0.116052	5.23011	1.69405e-07	2.68078e-06
TRAK1	927.758	1.54098	0.294729	5.22845	1.7094e-07	2.70335e-06
P2RX7	139.543	1.3166	0.251838	5.22798	1.71375e-07	2.70818e-06
HAGHL	217.187	-1.85906	0.355604	-5.22788	1.71463e-07	2.70818e-06
FUNDC2	1470.2	-0.775996	0.148447	-5.22744	1.71871e-07	2.7129e-06
RP11-197N18.7	2.51986	-3.56744	0.682646	-5.2259	1.73311e-07	2.7339e-06
COX11	850.878	-0.703579	0.134642	-5.22556	1.73633e-07	2.73691e-06
GPR101	2.57069	-3.90045	0.746431	-5.22546	1.73722e-07	2.73691e-06
CD82	2748.47	1.0128	0.193836	5.22504	1.7412e-07	2.74145e-06
CTB-171A8.1	1.14884	2.88719	0.552596	5.22477	1.74374e-07	2.74371e-06
FBXL14	454.115	-0.94485	0.180937	-5.22199	1.77012e-07	2.78346e-06
KIF1C	466.385	-0.973434	0.186438	-5.22124	1.77734e-07	2.79305e-06
CXorf57	211.395	-2.60046	0.498335	-5.21829	1.80584e-07	2.83606e-06
CHN1	68.8861	-2.0784	0.398378	-5.21715	1.81697e-07	2.85065e-06
RP11-371F15.3	6.93766	1.46543	0.28089	5.2171	1.81742e-07	2.85065e-06
TNFAIP8L2	38.77	1.66785	0.319753	5.21606	1.82772e-07	2.86405e-06
PRDM11	104.02	1.38248	0.265046	5.216	1.82826e-07	2.86405e-06
ITGA8	1.97224	3.30634	0.634025	5.21485	1.8397e-07	2.87868e-06
CCDC171	646.605	1.05042	0.201429	5.21482	1.83992e-07	2.87868e-06
FOXN3	3019.96	0.730636	0.140128	5.21405	1.8476e-07	2.88889e-06
CCDC125	278.475	0.865809	0.16607	5.21352	1.8529e-07	2.89537e-06
CTC-265F19.2	2.10558	2.38739	0.45803	5.2123	1.86518e-07	2.91272e-06
TXNDC8	1.59896	-3.043	0.583855	-5.2119	1.86914e-07	2.91707e-06
RMND5B	348.944	-0.949476	0.182245	-5.20989	1.88957e-07	2.94711e-06
PIWIL4	180.142	0.90335	0.173449	5.20816	1.90721e-07	2.97277e-06
CTD-2587M23.1	4.60596	-4.45033	0.854585	-5.20759	1.91313e-07	2.98012e-06
AC005757.7	5.24383	1.57461	0.302384	5.20733	1.91579e-07	2.9824e-06
WDR11	1276.95	0.692895	0.133071	5.20697	1.91953e-07	2.98636e-06
SIRT3	168.362	0.588432	0.11302	5.20642	1.92518e-07	2.99329e-06
ATRN	633.914	0.718347	0.138017	5.20479	1.94218e-07	3.01783e-06
AC079610.2	8.05407	-1.60453	0.30834	-5.20376	1.95293e-07	3.03265e-06
RP11-122K13.7	2.09672	2.53662	0.48756	5.20268	1.9643e-07	3.04839e-06
KCNA3	1365.49	-1.02278	0.196596	-5.20246	1.96669e-07	3.05021e-06
MAGEE1	180.085	-1.0415	0.200266	-5.20059	1.9866e-07	3.07916e-06
SNX25	132.675	-2.01106	0.386763	-5.19971	1.99596e-07	3.09174e-06
AP001171.1	88.1874	3.83923	0.738614	5.19788	2.01569e-07	3.12037e-06
GBP2	435.657	1.99801	0.384644	5.19443	2.0535e-07	3.17693e-06
ATP7B	79.4525	1.52686	0.294066	5.19223	2.07785e-07	3.21261e-06
AC012307.2	14.4475	-1.88086	0.362338	-5.19089	2.09291e-07	3.23388e-06
C10orf54	1155.34	1.15761	0.223024	5.19051	2.09719e-07	3.23849e-06
LINC00963	256.599	2.00429	0.386301	5.18841	2.12099e-07	3.27321e-06
KIF9	159.754	0.857071	0.165242	5.18678	2.13966e-07	3.29822e-06
BMP6	3.34454	2.22157	0.428315	5.18676	2.13985e-07	3.29822e-06
FAM219B	758.718	0.730443	0.140833	5.18659	2.14183e-07	3.29924e-06
IRX5	410.098	-1.70237	0.328296	-5.18548	2.15454e-07	3.31677e-06
ZBTB40	1247.64	0.580423	0.111938	5.18524	2.15741e-07	3.31913e-06
RP11-3D4.3	13.0108	1.46636	0.282825	5.18471	2.16353e-07	3.32649e-06
DDX11	2066.14	-0.81107	0.156463	-5.18378	2.17438e-07	3.34111e-06
HMGN2	11336	-0.896518	0.172971	-5.18304	2.18294e-07	3.3522e-06
TMEM184B	385.151	0.981338	0.18935	5.18268	2.18726e-07	3.35676e-06
RP11-1C8.4	3.95928	-4.07525	0.78672	-5.18006	2.21817e-07	3.4021e-06
COPS6	762.563	-0.653802	0.126314	-5.176	2.26696e-07	3.47479e-06
MGAT5	1513.15	0.745712	0.144096	5.1751	2.27793e-07	3.48946e-06
MALT1	889.365	1.34739	0.260368	5.17494	2.27989e-07	3.49032e-06
CYP2E1	56.2288	1.56437	0.30238	5.17353	2.29714e-07	3.51457e-06
FXYD5	1312.83	0.981456	0.189754	5.17226	2.31283e-07	3.5364e-06
P2RX6	17.6102	-1.6388	0.316895	-5.17142	2.32325e-07	3.55016e-06
IGDCC4	2.89737	1.73957	0.336434	5.17062	2.3332e-07	3.56317e-06
GRK6	2198.58	-0.66072	0.127819	-5.1692	2.35102e-07	3.58818e-06
RABGAP1L	1411.83	0.761502	0.147335	5.16851	2.35963e-07	3.59912e-06
NEK6	89.8551	2.09062	0.40454	5.16789	2.36754e-07	3.60897e-06
FAM78A	1241.74	1.04782	0.202893	5.16443	2.41176e-07	3.67413e-06
RP11-347D21.4	1.9641	-3.35363	0.649524	-5.1632	2.4276e-07	3.696e-06
MRC2	838.961	1.36619	0.264678	5.16169	2.44729e-07	3.72371e-06
SERPINB1	2293.31	1.06517	0.20637	5.16148	2.45002e-07	3.72558e-06
TM9SF2	2229.79	0.492851	0.095495	5.16102	2.45614e-07	3.73261e-06
B3GNTL1	529.572	1.38299	0.267985	5.16069	2.46038e-07	3.73677e-06
GEMIN2	180.972	-0.865322	0.167709	-5.15967	2.47383e-07	3.75492e-06
TMTC2	112.156	-2.24568	0.435254	-5.15946	2.4766e-07	3.75518e-06
FOLR2	4.98824	2.50452	0.485425	5.15943	2.47702e-07	3.75518e-06
TSPYL4	1483.57	-0.534103	0.103525	-5.15917	2.48052e-07	3.75819e-06
TFRC	7988.05	0.897312	0.173932	5.15898	2.48301e-07	3.75969e-06
RNF152	204.863	-2.13606	0.414125	-5.15801	2.49593e-07	3.77695e-06
NCKAP1L	4632.4	0.553453	0.107305	5.15777	2.49902e-07	3.77934e-06
CDT1	2229.53	-1.18029	0.228853	-5.15738	2.50424e-07	3.78492e-06
RP11-213G2.2	0.976306	2.49026	0.483	5.15582	2.5252e-07	3.81429e-06
MCMDC2	7.88195	1.58989	0.30838	5.15562	2.52798e-07	3.81618e-06
C11orf80	451.866	-0.881496	0.171007	-5.15475	2.53974e-07	3.83161e-06
RP4-584D14.5	22.3728	-1.62635	0.315533	-5.15428	2.54603e-07	3.83877e-06
PTPLB	467.702	0.702437	0.136293	5.15388	2.55154e-07	3.84475e-06
CTD-2541M15.1	23.8054	1.09883	0.213273	5.15224	2.5739e-07	3.8761e-06
NEFL	32.715	-4.56374	0.885991	-5.151	2.59106e-07	3.89959e-06
PPIP5K1	568.829	0.904823	0.175676	5.15052	2.59763e-07	3.90711e-06
ANKRD10-IT1	166.518	0.947219	0.183944	5.1495	2.61175e-07	3.924e-06
IRAK3	327.524	2.13157	0.413938	5.14949	2.61201e-07	3.924e-06
TAC3	9.24153	-1.99137	0.386794	-5.1484	2.62713e-07	3.94433e-06
CD6	2653.58	-1.07938	0.209687	-5.14757	2.63879e-07	3.95724e-06
RPUSD2	308.047	-0.849139	0.164959	-5.14756	2.6389e-07	3.95724e-06
AC005262.2	16.0534	-1.37507	0.267146	-5.14726	2.64324e-07	3.96136e-06
RP11-345J4.3	12.7295	-2.1166	0.411285	-5.14631	2.6566e-07	3.97863e-06
TNFSF13	17.8977	1.86213	0.361846	5.14621	2.65796e-07	3.97863e-06
CD226	149.565	1.6437	0.319437	5.14561	2.66659e-07	3.98915e-06
CLECL1	90.0271	3.31732	0.644744	5.14517	2.6728e-07	3.99605e-06
CNIH3	72.3651	1.28875	0.250503	5.14466	2.68005e-07	4.00448e-06
RAB27A	327.963	1.17829	0.229041	5.14445	2.68308e-07	4.00564e-06
ZFHX3	218.322	1.5775	0.306645	5.14438	2.68404e-07	4.00564e-06
RP11-1029J19.5	4.60586	-2.62404	0.510198	-5.14317	2.70137e-07	4.029e-06
CUL1	469.395	1.32769	0.258151	5.14306	2.70293e-07	4.029e-06
SOGA3	304.776	-2.43028	0.472738	-5.14086	2.73478e-07	4.07403e-06
RP5-894A10.2	38.1561	1.03187	0.200725	5.14071	2.73698e-07	4.07488e-06
GOLGA8Q	196.031	2.37916	0.463011	5.13844	2.77027e-07	4.12198e-06
SNX33	77.0328	1.31372	0.255675	5.13826	2.77292e-07	4.12346e-06
COL6A6	1.33567	2.87687	0.559941	5.13781	2.7796e-07	4.13092e-06
SH3BP1	505.585	0.969427	0.188742	5.13626	2.80254e-07	4.16253e-06
UCK1	651.555	-0.625214	0.121749	-5.13528	2.81718e-07	4.18178e-06
ST6GALNAC3	32.9529	2.37629	0.462856	5.13397	2.83695e-07	4.20862e-06
PLXNC1	703.903	1.85289	0.361034	5.13218	2.864e-07	4.24622e-06
AC006129.2	290.051	2.07078	0.403628	5.13042	2.89099e-07	4.28368e-06
PTMS	454.117	-1.98762	0.387451	-5.12998	2.89768e-07	4.29104e-06
SNAP23	709.049	0.539127	0.105145	5.12746	2.93677e-07	4.34635e-06
SAMSN1-AS1	1.3591	3.21242	0.62673	5.12569	2.96457e-07	4.38489e-06
RP11-395B7.4	35.7159	-1.80425	0.352048	-5.12503	2.97495e-07	4.3971e-06
CYP2F1	2.13812	2.3383	0.456259	5.12494	2.97636e-07	4.3971e-06
HLA-DMA	199.839	1.43942	0.280872	5.12483	2.97813e-07	4.39711e-06
CBWD2	582.858	0.529782	0.103388	5.12423	2.98756e-07	4.40843e-06
DNAJC9	2568.89	-0.691957	0.135081	-5.12255	3.01431e-07	4.4439e-06
ZNF28	253.609	0.742734	0.144995	5.1225	3.01517e-07	4.4439e-06
MYT1	35.1186	-2.1246	0.414821	-5.12173	3.02746e-07	4.45938e-06
SDK2	597.375	2.66006	0.519415	5.12127	3.03486e-07	4.46763e-06
PLEC	7961.65	-0.972894	0.189976	-5.12114	3.03695e-07	4.46807e-06
GIPC1	469.286	-1.16511	0.227559	-5.12002	3.05508e-07	4.49209e-06
MTNR1A	4.52171	-4.40934	0.861323	-5.11927	3.06726e-07	4.50733e-06
SURF2	231.888	-0.758149	0.148105	-5.11901	3.07151e-07	4.51091e-06
AC078883.3	7.91575	1.54056	0.301015	5.11788	3.08993e-07	4.5353e-06
PIP4K2A	1586.16	0.820036	0.160273	5.1165	3.11261e-07	4.5659e-06
FAM225B	3.29029	2.64405	0.516915	5.11505	3.13666e-07	4.59847e-06
HTRA3	5.27625	2.32361	0.454291	5.11481	3.14051e-07	4.6014e-06
KBTBD11-OT1	14.2023	-1.84944	0.361605	-5.11453	3.1452e-07	4.60317e-06
MEGF10	4.48079	2.30677	0.451024	5.11452	3.14541e-07	4.60317e-06
ACOT11	59.7321	2.01353	0.393835	5.11262	3.17726e-07	4.64704e-06
ZBTB10	5535.59	-1.38876	0.271653	-5.11225	3.18338e-07	4.65309e-06
MARCKSL1	3307.24	-0.90198	0.176439	-5.11215	3.18513e-07	4.65309e-06
RP3-461P17.10	5.4041	1.3343	0.261025	5.11176	3.19172e-07	4.65999e-06
RP11-455O6.2	5.28158	3.81755	0.747234	5.10891	3.24018e-07	4.72796e-06
OR1L8	0.859667	2.86717	0.561253	5.10852	3.24683e-07	4.7349e-06
RP11-473M20.16	117.988	1.70857	0.334515	5.1076	3.26285e-07	4.75547e-06
TSNAX	360.438	0.747106	0.146325	5.1058	3.29399e-07	4.79805e-06
SAYSD1	474.351	-0.575749	0.112796	-5.10434	3.31945e-07	4.83231e-06
KIAA1671	106.33	-2.50891	0.491576	-5.10382	3.32867e-07	4.8429e-06
TNFSF13B	100.322	1.77019	0.346891	5.10301	3.34287e-07	4.86073e-06
CTD-2306M10.1	2.64664	2.64791	0.518965	5.10228	3.35584e-07	4.87674e-06
CALML6	1.78712	1.72195	0.337576	5.10091	3.38024e-07	4.90933e-06
TNFSF4	223.197	1.90417	0.373356	5.10014	3.39399e-07	4.92643e-06
TMEM64	142.405	2.20041	0.431485	5.09963	3.4032e-07	4.93692e-06
MS4A4A	26.542	2.13988	0.419684	5.09879	3.41827e-07	4.95589e-06
RP11-355F16.1	6.29234	1.60443	0.314729	5.09781	3.43599e-07	4.97869e-06
RP11-715J22.6	2.32631	1.71728	0.336942	5.09666	3.45703e-07	5.00626e-06
CAPSL	106.104	-2.2949	0.45043	-5.0949	3.48926e-07	5.05e-06
RP11-660L16.2	155.079	-1.14773	0.225292	-5.09439	3.49865e-07	5.06064e-06
SCARF2	7.95287	1.59989	0.314059	5.09421	3.50191e-07	5.06242e-06
ZWINT	1048.84	-1.06024	0.208146	-5.09375	3.51047e-07	5.07185e-06
MYO1F	804.126	1.68045	0.329964	5.09282	3.52777e-07	5.0939e-06
RRAGB	250.372	0.577336	0.113367	5.09262	3.53144e-07	5.0948e-06
B3GAT1	64.5222	-3.24732	0.637661	-5.09255	3.53282e-07	5.0948e-06
RP5-1024G6.5	13.0584	-1.4989	0.294338	-5.09246	3.53453e-07	5.0948e-06
LILRB1	87.5297	1.95965	0.384953	5.09061	3.56915e-07	5.14172e-06
PTTG1IP	3968.52	0.939607	0.184652	5.08853	3.60856e-07	5.19549e-06
RP11-439E19.10	76.8981	1.25723	0.247104	5.08787	3.62114e-07	5.21037e-06
ARHGEF9	557.495	-0.559938	0.110056	-5.08776	3.62308e-07	5.21037e-06
LAT	122.579	-1.522	0.299218	-5.08659	3.64555e-07	5.23966e-06
FAIM	183.202	0.935221	0.183898	5.08553	3.666e-07	5.26601e-06
MXRA7	461.223	1.99749	0.392849	5.08461	3.68389e-07	5.28866e-06
RP11-61I13.3	30.8235	-2.8638	0.563344	-5.08357	3.70407e-07	5.31263e-06
CXXC4	41.3565	-5.1514	1.01335	-5.08353	3.70485e-07	5.31263e-06
PHLDB1	165.363	-1.98272	0.390044	-5.08334	3.70849e-07	5.31479e-06
CD276	1.94496	2.34555	0.461724	5.07998	3.77473e-07	5.40661e-06
MCM6	2818.49	-0.738723	0.145492	-5.07742	3.82597e-07	5.47685e-06
ERCC6	309.701	0.79937	0.157447	5.07706	3.8331e-07	5.48391e-06
GAPT	104.319	2.44593	0.481955	5.07502	3.8745e-07	5.53996e-06
KCNF1	7.84939	-4.30253	0.847937	-5.07411	3.89314e-07	5.56342e-06
MIR24-2	79.5548	1.59996	0.315337	5.0738	3.89954e-07	5.56627e-06
AADAT	81.5045	-2.5969	0.511826	-5.07379	3.8996e-07	5.56627e-06
RP11-286H15.1	13.0927	-2.22323	0.438213	-5.0734	3.90766e-07	5.57457e-06
MADD	2661.64	0.706829	0.139349	5.07236	3.92913e-07	5.602e-06
TNN	6.95447	2.47934	0.488836	5.07193	3.93798e-07	5.61023e-06
RP11-42I10.1	2.19642	1.53126	0.301912	5.07186	3.93942e-07	5.61023e-06
HEPACAM	5.58295	-4.11347	0.811564	-5.06858	4.00804e-07	5.70471e-06
ZNF487	247.916	-0.918902	0.181317	-5.06793	4.0216e-07	5.72073e-06
RP11-175O19.4	247.43	0.983014	0.194013	5.06673	4.04707e-07	5.75367e-06
KIAA0040	348.205	1.13588	0.224199	5.06636	4.05485e-07	5.76145e-06
DCBLD2	231.283	-1.5231	0.300704	-5.06512	4.0815e-07	5.79602e-06
COX6C	3078.59	-0.891351	0.175996	-5.06462	4.09215e-07	5.80782e-06
RP4-575N6.4	16.0351	-2.15228	0.425103	-5.06296	4.12788e-07	5.85519e-06
DSTYK	513.11	0.766296	0.151371	5.06237	4.14068e-07	5.87001e-06
CTB-175P5.4	15.9763	-3.50242	0.692055	-5.06089	4.17297e-07	5.91242e-06
TMTC4	478.681	0.626317	0.123773	5.06022	4.18773e-07	5.92996e-06
DBP	347.444	-1.0389	0.205501	-5.05546	4.29364e-07	6.07408e-06
AP003774.1	42.8417	-1.71516	0.339272	-5.05542	4.29439e-07	6.07408e-06
HIST1H4F	4098.52	-2.42679	0.480109	-5.05466	4.31152e-07	6.09486e-06
RP11-774O3.3	29.7203	1.09271	0.216192	5.05436	4.31836e-07	6.09845e-06
MZB1	5271.07	-1.00115	0.198077	-5.05433	4.31896e-07	6.09845e-06
TIFA	994.38	-0.979389	0.193841	-5.05254	4.35971e-07	6.1525e-06
BCL2L1	2249.72	-0.98937	0.195856	-5.05151	4.38341e-07	6.18244e-06
CDYL2	456.124	2.22035	0.439551	5.05139	4.38599e-07	6.18258e-06
ATPAF2	619.697	0.722756	0.143195	5.04736	4.47953e-07	6.31086e-06
AP000251.3	31.5262	-1.53185	0.303596	-5.0457	4.51865e-07	6.36239e-06
SEL1L	1410.97	0.796785	0.157925	5.04534	4.52721e-07	6.37083e-06
SEPP1	60.8973	2.55797	0.507032	5.04499	4.53551e-07	6.37891e-06
TMEM169	10.181	-1.84706	0.366135	-5.04475	4.54108e-07	6.38313e-06
GRIN2B	2.17632	2.38074	0.471972	5.04424	4.55318e-07	6.39654e-06
DNAH8	5.44091	1.65713	0.328564	5.04357	4.56935e-07	6.41564e-06
BCHE	103.487	-6.31878	1.25305	-5.04272	4.58953e-07	6.44034e-06
AC005262.3	27.1156	-1.43808	0.285356	-5.03961	4.66489e-07	6.54241e-06
BRF1	1000.91	0.719467	0.142777	5.03911	4.67709e-07	6.55582e-06
LRRC38	212.156	-2.19953	0.436507	-5.03892	4.68159e-07	6.55844e-06
MRPL34	523.678	-0.896574	0.177935	-5.03877	4.68536e-07	6.56003e-06
LRRC42	459.704	-0.737416	0.146427	-5.03607	4.75187e-07	6.64941e-06
STYK1	17.8168	2.59644	0.515751	5.03429	4.79633e-07	6.70786e-06
PPP1CC	4825.87	-0.589881	0.117185	-5.03378	4.80913e-07	6.72198e-06
LYSMD1	137.049	-1.11075	0.220671	-5.0335	4.81596e-07	6.72776e-06
RAB3IP	784.061	-1.02467	0.2036	-5.03275	4.83489e-07	6.75042e-06
KIF5A	25.4788	-2.33241	0.463461	-5.0326	4.83867e-07	6.7519e-06
AP001429.1	63.3431	1.23715	0.245842	5.03232	4.8458e-07	6.75808e-06
ICAM4	72.3647	1.67552	0.332964	5.03215	4.85012e-07	6.76031e-06
ATPAF1	885.238	-0.756176	0.150274	-5.03197	4.85463e-07	6.76281e-06
CXXC11	151.751	-1.64564	0.32708	-5.03129	4.87179e-07	6.78292e-06
SLC5A9	1.48136	4.01477	0.798127	5.03024	4.89864e-07	6.81649e-06
RNF24	1121.92	0.909857	0.180902	5.02955	4.91628e-07	6.83723e-06
ARMC12	48.7735	-1.2035	0.239297	-5.02933	4.92189e-07	6.8412e-06
AC019221.4	10.2032	1.39155	0.276721	5.02872	4.93771e-07	6.85607e-06
LAMP3	80.1796	-2.52617	0.50235	-5.0287	4.93808e-07	6.85607e-06
JAK1	3804.78	0.776871	0.154518	5.02771	4.96373e-07	6.88783e-06
RP5-978I12.1	7.78856	-4.59146	0.913399	-5.02679	4.98762e-07	6.91713e-06
SLCO2B1	8.16191	3.20094	0.636851	5.0262	5.00293e-07	6.9345e-06
COL15A1	2.71829	2.10122	0.418095	5.0257	5.01603e-07	6.94879e-06
RP11-809M12.1	6.78684	-2.79898	0.556967	-5.02539	5.02401e-07	6.95598e-06
SMIM3	1045.91	1.29286	0.257276	5.02518	5.02967e-07	6.95995e-06
NGFRAP1	977.366	-1.79004	0.356363	-5.0231	5.08451e-07	7.03192e-06
EVA1B	17.9827	1.40429	0.279659	5.02142	5.12909e-07	7.08964e-06
RP11-848P1.2	24.1601	1.11873	0.222798	5.02126	5.13336e-07	7.09161e-06
MTUS1	189.345	-1.46365	0.291511	-5.02091	5.14269e-07	7.10056e-06
CFLAR-AS1	1.6295	1.92804	0.384024	5.02063	5.15024e-07	7.10635e-06
PAQR7	109.018	1.12704	0.224487	5.02054	5.15259e-07	7.10635e-06
ATP10D	253.959	1.32615	0.264154	5.02035	5.15776e-07	7.10954e-06
RIOK3	1925.29	0.812772	0.1619	5.0202	5.16177e-07	7.11113e-06
GALNT9	27.3464	-3.71644	0.740496	-5.01885	5.19825e-07	7.15744e-06
RP11-22P6.3	46.7291	-1.42699	0.284505	-5.0157	5.2842e-07	7.27176e-06
CATSPERG	86.6481	1.10828	0.221023	5.01431	5.32246e-07	7.32037e-06
SUV420H1	1071.68	0.777382	0.155049	5.01378	5.33723e-07	7.33663e-06
MICALCL	49.7883	2.30404	0.459692	5.01214	5.38266e-07	7.395e-06
ANKMY2	445.971	0.586358	0.117036	5.01008	5.44065e-07	7.47054e-06
TGIF2	711.097	0.772898	0.15428	5.00972	5.45105e-07	7.48071e-06
CEP85L	4332.79	-0.774271	0.154589	-5.00858	5.48318e-07	7.52065e-06
IL1R1	34.4433	2.13894	0.427177	5.00716	5.52393e-07	7.57237e-06
GIPC3	22.6546	2.17527	0.434507	5.0063	5.54854e-07	7.60193e-06
C16orf58	867.681	0.635433	0.126953	5.00525	5.57887e-07	7.63927e-06
VGLL4	1575.72	0.741492	0.148151	5.00496	5.58726e-07	7.64657e-06
ATP8A1	2019.97	0.963774	0.192568	5.00485	5.59056e-07	7.64688e-06
LINC00094	228.264	-1.12789	0.225369	-5.00465	5.59623e-07	7.65044e-06
ULBP1	13.8897	-3.44091	0.687835	-5.00252	5.6585e-07	7.73132e-06
YEATS4	1100.03	-0.890052	0.177958	-5.00148	5.68911e-07	7.76888e-06
AC004041.2	4.72454	-3.10858	0.621615	-5.00081	5.70904e-07	7.79182e-06
NFE2	515.003	1.54819	0.309647	4.99985	5.73748e-07	7.82635e-06
RP5-1028K7.2	34.6128	-2.18722	0.437673	-4.99738	5.81152e-07	7.91935e-06
ITPR1	2178.78	0.806368	0.161359	4.99736	5.81202e-07	7.91935e-06
BEX5	26.4498	-3.56199	0.712811	-4.9971	5.81992e-07	7.92578e-06
BMP2K	1314.25	1.05171	0.210476	4.99679	5.82932e-07	7.93424e-06
RTN4R	73.2211	1.37657	0.27553	4.99609	5.85035e-07	7.95853e-06
HJURP	805.958	-1.31413	0.263181	-4.99324	5.93757e-07	8.07276e-06
RP13-996F3.5	44.9356	1.17729	0.235789	4.99298	5.94539e-07	8.07898e-06
GPC2	406.547	-0.982707	0.19691	-4.99064	6.01787e-07	8.17302e-06
CTD-2377O17.1	8.29244	-2.13758	0.428381	-4.98991	6.04061e-07	8.19943e-06
STARD10	88.0977	0.921322	0.184678	4.9888	6.07569e-07	8.24256e-06
ATCAY	14.8193	-4.92143	0.986669	-4.98793	6.10305e-07	8.27517e-06
ABHD4	72.8883	1.48414	0.297653	4.98613	6.15994e-07	8.34776e-06
TMEM62	95.2543	1.64792	0.330555	4.98532	6.18605e-07	8.37439e-06
THYN1	803.273	-0.769504	0.154354	-4.98531	6.18632e-07	8.37439e-06
LPPR1	9.57985	-5.50291	1.10391	-4.98494	6.19809e-07	8.38577e-06
AC097495.2	10.4587	1.62984	0.327028	4.98379	6.23513e-07	8.43131e-06
RP11-401P9.5	2.44605	2.44639	0.490995	4.98251	6.27656e-07	8.48273e-06
RAB11FIP3	779.312	-0.541509	0.108693	-4.982	6.29297e-07	8.50028e-06
PRDX2	2167.85	-1.5106	0.303267	-4.98109	6.32274e-07	8.53587e-06
FAM110C	231.387	-2.64471	0.531053	-4.98012	6.35458e-07	8.57421e-06
NEB	56.3401	1.78134	0.357832	4.97816	6.41916e-07	8.65666e-06
ZNF611	402.929	0.604632	0.121465	4.97783	6.43008e-07	8.66669e-06
NSFL1C	1045.56	0.561707	0.112886	4.97585	6.49606e-07	8.75089e-06
LFNG	127.745	1.44528	0.290601	4.97343	6.5778e-07	8.85621e-06
CLCA1	171.092	-4.95706	0.996932	-4.97232	6.61563e-07	8.90233e-06
GP6	4.14808	1.63864	0.329616	4.97138	6.64793e-07	8.94097e-06
PREX1	1753.09	1.51367	0.304509	4.97086	6.66566e-07	8.95997e-06
RP11-797M17.1	21.512	-1.43386	0.288573	-4.9688	6.7368e-07	9.05071e-06
HIST1H2BF	6237.97	-1.34227	0.270182	-4.96803	6.76369e-07	9.08194e-06
PCGF5	2509.35	-0.968464	0.194963	-4.96742	6.78495e-07	9.10558e-06
RP11-106M3.2	16.6799	1.23312	0.248253	4.9672	6.79275e-07	9.11113e-06
RP11-190I17.2	3.97728	-3.45964	0.696572	-4.96666	6.81147e-07	9.13133e-06
KCNN2	13.5923	-5.25382	1.05823	-4.96473	6.87976e-07	9.21791e-06
HIST1H2AD	11074.7	-1.43581	0.28925	-4.96392	6.90842e-07	9.25134e-06
CTD-2020K17.3	32.6726	-1.15287	0.232278	-4.96331	6.93004e-07	9.27531e-06
SLC9A3R2	7.15024	1.81307	0.365405	4.96182	6.98353e-07	9.34188e-06
TOR4A	55.2382	1.22953	0.247809	4.96161	6.991e-07	9.34685e-06
HMGA2	59.9564	-3.4252	0.690409	-4.96113	7.00852e-07	9.36525e-06
PTGER3	46.1332	2.21076	0.445931	4.95764	7.13559e-07	9.52622e-06
PITPNC1	1030.24	-0.673669	0.135886	-4.95761	7.13664e-07	9.52622e-06
NKPD1	6.94794	1.27602	0.257404	4.95728	7.14852e-07	9.53698e-06
ECT2	1465.95	-0.993634	0.200447	-4.95709	7.15561e-07	9.54132e-06
GAB3	447.743	1.16747	0.235571	4.95591	7.19937e-07	9.59454e-06
RP5-821D11.7	262.63	-1.07557	0.217089	-4.95451	7.25127e-07	9.65854e-06
PTPRE	1165.19	1.40024	0.282641	4.95415	7.26481e-07	9.6714e-06
TP63	3.76037	3.19289	0.644593	4.95335	7.2947e-07	9.706e-06
DEGS2	10.4529	1.49102	0.301041	4.9529	7.31152e-07	9.72319e-06
HIST4H4	753.197	-1.34142	0.270907	-4.95159	7.36078e-07	9.78347e-06
RHPN1-AS1	54.4614	-1.10594	0.223379	-4.95097	7.38449e-07	9.80849e-06
RP11-557L19.1	5.62168	1.46484	0.295874	4.95089	7.38748e-07	9.80849e-06
PRR3	332.79	-0.519979	0.105037	-4.95043	7.40512e-07	9.82668e-06
HIST1H2BG	13599	-1.39112	0.281046	-4.94979	7.42945e-07	9.85371e-06
ALPK2	4.18416	2.27767	0.4602	4.94932	7.44731e-07	9.87215e-06
RP11-271K21.11	2779.01	-1.05779	0.213754	-4.94866	7.47278e-07	9.90063e-06
CKS2	1463.22	-1.15051	0.232519	-4.94802	7.4974e-07	9.92798e-06
DGKG	70.5366	1.88681	0.381365	4.94752	7.51643e-07	9.94789e-06
PRKG1	5.34155	3.12664	0.632072	4.94665	7.55016e-07	9.98722e-06
SNX20	507.071	1.01213	0.204678	4.94498	7.61523e-07	1.00679e-05
H2AFZ	6859.5	-0.927891	0.18769	-4.94375	7.66343e-07	1.01263e-05
RP11-196G18.23	105.145	-1.34539	0.272201	-4.94264	7.70736e-07	1.01789e-05
REEP2	33.4369	-1.60516	0.324929	-4.94003	7.81111e-07	1.0306e-05
RP11-1246C19.1	88.6052	1.11101	0.224899	4.94001	7.81183e-07	1.0306e-05
SMARCA4	8069.76	-0.830314	0.168094	-4.93959	7.82887e-07	1.0323e-05
PRKAG2-AS1	3.55347	2.21217	0.447934	4.9386	7.86852e-07	1.03698e-05
KLHL2	221.652	1.44606	0.292888	4.93726	7.92269e-07	1.04357e-05
RP11-91J19.4	194.638	-0.981365	0.198793	-4.93662	7.94864e-07	1.04643e-05
RCC1	2229.52	-0.839959	0.170157	-4.93637	7.95887e-07	1.04722e-05
AP1S3	20.8728	1.50786	0.305496	4.93579	7.98277e-07	1.04981e-05
RP5-1086K13.1	36.0189	1.62636	0.329624	4.93398	8.05692e-07	1.0589e-05
MROH7	7.35258	1.78557	0.361899	4.9339	8.06034e-07	1.0589e-05
PDCD6IP	2190.5	0.443454	0.0899084	4.93229	8.12714e-07	1.06711e-05
RP11-27K13.3	24.478	-1.24419	0.252427	-4.92892	8.26865e-07	1.08512e-05
SUSD3	159.671	-1.49682	0.303693	-4.92871	8.27723e-07	1.08567e-05
APH1B	316.32	0.87423	0.177395	4.92816	8.30069e-07	1.08818e-05
HOXC10	2.007	6.19924	1.25805	4.92764	8.32276e-07	1.0905e-05
TRAF4	3148.83	-1.60296	0.32534	-4.92704	8.3486e-07	1.09331e-05
GOLGA8O	323.377	2.29192	0.465332	4.92535	8.42109e-07	1.10222e-05
MTMR9	596.366	0.80963	0.164404	4.92464	8.45138e-07	1.1056e-05
RFWD3	3720.76	-0.820885	0.166696	-4.92446	8.45952e-07	1.10609e-05
NCOR2	4084.87	-0.780258	0.158451	-4.92428	8.46724e-07	1.10652e-05
CD44	3851.34	1.36922	0.278177	4.92213	8.56063e-07	1.11813e-05
CYP2C8	2.65806	3.37072	0.684857	4.92178	8.57596e-07	1.11955e-05
GOLGA8R	212.728	2.36402	0.480426	4.92068	8.6243e-07	1.12527e-05
AL109767.1	26.0338	-1.73631	0.352897	-4.92017	8.6468e-07	1.12761e-05
FAN1	895.046	0.69632	0.14153	4.91996	8.65622e-07	1.12825e-05
CAV1	18.4086	3.23966	0.658813	4.91742	8.76934e-07	1.1424e-05
PLCD1	218.673	-0.867416	0.17642	-4.91678	8.798e-07	1.14553e-05
TACR1	11.5942	-1.98244	0.403407	-4.91424	8.91286e-07	1.15988e-05
OGG1	244.343	0.799666	0.162764	4.91303	8.96786e-07	1.16591e-05
NDST1	320.196	1.84765	0.376072	4.91302	8.96851e-07	1.16591e-05
HECTD1	4164.79	0.84787	0.172583	4.91284	8.97686e-07	1.16638e-05
RP11-1348G14.4	7.3905	1.14648	0.233384	4.91242	8.99609e-07	1.16827e-05
CACNA1C	52.101	1.56255	0.318116	4.91187	9.02109e-07	1.17091e-05
RP11-319G6.1	48.7923	0.867993	0.176717	4.91176	9.02616e-07	1.17096e-05
TRIM71	132.083	2.36002	0.480517	4.91142	9.04177e-07	1.17229e-05
RP11-248J18.3	44.8326	1.23647	0.251757	4.91133	9.04584e-07	1.17229e-05
EVPLL	6.52447	-1.93898	0.394807	-4.91121	9.05146e-07	1.17241e-05
IQCD	18.5389	1.34174	0.273207	4.91107	9.05785e-07	1.17247e-05
AC012146.7	240.561	-1.23082	0.250626	-4.911	9.06133e-07	1.17247e-05
NPC1	723.536	0.78726	0.160368	4.90909	9.15016e-07	1.18335e-05
UBE2QL1	1.83703	3.26665	0.665592	4.90789	9.20607e-07	1.18996e-05
HIST2H2BF	5888.82	-1.32259	0.269511	-4.90735	9.23132e-07	1.1926e-05
KIDINS220	2225.05	0.683798	0.139367	4.90644	9.27433e-07	1.19754e-05
ARHGAP18	257.083	1.12515	0.22933	4.90623	9.28413e-07	1.19818e-05
AGO4	1132.46	0.667985	0.136185	4.905	9.3429e-07	1.20514e-05
AL450992.2	16.2547	-1.71677	0.350025	-4.90471	9.35669e-07	1.2063e-05
SLC1A7	6.85264	-3.35436	0.683929	-4.90454	9.36467e-07	1.2067e-05
RP11-1149O23.3	19.2207	1.76295	0.359528	4.90353	9.41299e-07	1.2123e-05
REEP6	22.1424	1.39385	0.284279	4.90309	9.43404e-07	1.21438e-05
AC068286.1	0.82396	2.11751	0.431918	4.90259	9.45818e-07	1.21686e-05
RP2	496.087	0.733924	0.149811	4.899	9.63262e-07	1.23866e-05
RP11-347C18.5	12.013	1.06305	0.217055	4.89761	9.70099e-07	1.24681e-05
FAM81B	4.61795	2.2788	0.465337	4.89709	9.72659e-07	1.24946e-05
AGAP3	218.194	1.09603	0.223849	4.89631	9.76545e-07	1.2538e-05
CCR2	46.062	2.11214	0.431456	4.89537	9.81209e-07	1.25914e-05
MECOM	16.9851	-2.58518	0.528218	-4.89416	9.87261e-07	1.26626e-05
CIB2	285.958	-1.36831	0.279608	-4.89368	9.8969e-07	1.26872e-05
SELL	4030.72	1.27242	0.260022	4.89352	9.90506e-07	1.26911e-05
NEO1	195.443	-2.34282	0.478803	-4.89307	9.92742e-07	1.27132e-05
TP73-AS1	185.257	-1.9873	0.406202	-4.8924	9.96128e-07	1.275e-05
AC019185.4	0.862553	4.83991	0.989316	4.89218	9.97277e-07	1.27582e-05
AVPR1A	8.45395	-4.40027	0.900023	-4.88907	1.01314e-06	1.29497e-05
PEAR1	15.6172	1.91549	0.391792	4.88904	1.01329e-06	1.29497e-05
LDLRAD2	3.55116	2.18391	0.446771	4.88821	1.01756e-06	1.29976e-05
TENM3	34.4177	-5.16752	1.05719	-4.88799	1.01869e-06	1.30055e-05
LTBR	51.6608	1.78112	0.364561	4.88567	1.0308e-06	1.31533e-05
LINC00880	5.8987	-1.8549	0.379808	-4.8838	1.04062e-06	1.32717e-05
KIAA1467	186.47	1.2835	0.262896	4.88214	1.0494e-06	1.33769e-05
TBC1D29	7.70063	1.34593	0.275758	4.88083	1.05641e-06	1.34567e-05
NKX2-1	88.7978	-9.5672	1.96018	-4.88077	1.05674e-06	1.34567e-05
UMODL1	615.088	1.71111	0.350604	4.88047	1.05833e-06	1.347e-05
XCL1	28.952	-2.01268	0.412519	-4.87901	1.0662e-06	1.35633e-05
IDH1	483.505	0.914158	0.187417	4.87767	1.07348e-06	1.36489e-05
PTGES	25.6879	-2.80673	0.575491	-4.8771	1.07659e-06	1.36815e-05
NSMAF	1399.9	0.556972	0.114207	4.87688	1.07775e-06	1.36892e-05
RP11-586D19.1	5.68345	-3.41395	0.700088	-4.87646	1.08008e-06	1.37119e-05
RP11-867G23.8	131.203	-1.02533	0.210277	-4.8761	1.08201e-06	1.37247e-05
MMP16	4.4106	3.46643	0.710907	4.87607	1.08219e-06	1.37247e-05
OSBPL9	2597.57	0.993779	0.203829	4.87556	1.08499e-06	1.37439e-05
BATF2	1.30718	2.00735	0.411717	4.87556	1.08501e-06	1.37439e-05
HPGDS	171.344	3.4197	0.701406	4.87549	1.08536e-06	1.37439e-05
HES4	971.442	-2.13742	0.438509	-4.87429	1.09201e-06	1.3821e-05
CSNK1G1	870.896	0.700215	0.143665	4.87395	1.09388e-06	1.38377e-05
DHX30	2592.63	-0.483402	0.0992054	-4.87274	1.10061e-06	1.39157e-05
HSPG2	104.618	1.80562	0.370594	4.87222	1.10352e-06	1.39454e-05
RP11-250B2.5	18.3522	1.37126	0.281632	4.86896	1.12185e-06	1.41699e-05
RP11-266O8.1	130.423	-2.33628	0.479911	-4.86815	1.1265e-06	1.42215e-05
OTUD7B	156.584	-1.74378	0.358215	-4.86797	1.12753e-06	1.42272e-05
GPR63	51.0464	-2.54178	0.522311	-4.86641	1.13642e-06	1.43321e-05
DPP4	550.999	-2.45033	0.503552	-4.86608	1.13833e-06	1.43489e-05
TEP1	1546.86	0.683129	0.140444	4.86408	1.14992e-06	1.44877e-05
CLCN2	81.6783	-0.737795	0.151703	-4.86343	1.15367e-06	1.45276e-05
ETV3	913.486	1.2108	0.248999	4.86268	1.15804e-06	1.45753e-05
DUSP15	2.60617	2.18697	0.449769	4.86243	1.15951e-06	1.45864e-05
RP11-83B20.1	6.255	-3.6537	0.751847	-4.85963	1.17604e-06	1.47864e-05
BOLL	2.22925	-3.54487	0.729467	-4.85954	1.17659e-06	1.47864e-05
ABCG4	6.17228	-2.51115	0.516901	-4.85809	1.18526e-06	1.48877e-05
OXER1	11.4146	2.28461	0.470296	4.85782	1.18687e-06	1.49005e-05
MND1	392.534	-1.04896	0.215971	-4.85692	1.19228e-06	1.49609e-05
COLGALT1	1302.34	0.632273	0.130195	4.85637	1.19558e-06	1.49947e-05
RALY	5124.32	-0.629553	0.129663	-4.85529	1.20212e-06	1.50692e-05
MISP	3.83106	3.316	0.683044	4.85474	1.20547e-06	1.51035e-05
MAGI2	22.2274	-2.21109	0.455486	-4.85435	1.20782e-06	1.51254e-05
RP3-370M22.8	138.728	-1.0537	0.217096	-4.85362	1.21231e-06	1.51639e-05
RPS6KA2	105.223	1.51758	0.312673	4.85358	1.21254e-06	1.51639e-05
ZMAT3	1272.5	1.01924	0.209999	4.85355	1.21272e-06	1.51639e-05
CTSC	1934.52	0.787299	0.162238	4.85276	1.21757e-06	1.52169e-05
PIK3R1	3392.84	1.04032	0.214477	4.85052	1.23137e-06	1.53816e-05
TTC7B	157.764	1.95064	0.402256	4.84926	1.23926e-06	1.54724e-05
BLMH	1202.54	-0.67192	0.138581	-4.84856	1.24361e-06	1.5519e-05
TMEM182	64.7197	0.835981	0.172467	4.8472	1.25214e-06	1.56176e-05
AC100830.3	13.1774	1.38209	0.285182	4.84635	1.25753e-06	1.56769e-05
FANK1	1.79439	2.24633	0.463557	4.84586	1.26067e-06	1.57045e-05
[truncated: 6,762 more rows]
