# Supplementary material for: Low LEF1 expression is a biomarker of early T-cell precursor, an aggressive subtype of T-cell lymphoblastic leukemia
Source: PLoS One. 2020 May 13;15(5):e0232520. doi: 10.1371/journal.pone.0232520 (PMC7219738; doi:10.1371/journal.pone.0232520)
Supplement: S2 Table — (XLSX) [file pone.0232520.s002.xlsx]

## Sheet: S2_Table
	n_Primary_Tumor	n_Solid_Tissue_Normal	p_value_Wilcox	median_Primary_Tumor	median_Solid_Tissue_Normal
bladder urothelial carcinoma	407	19	0.707	6.84	6.65
breast invasive carcinoma	1097	114	0	8.42	6.76
cervical & endocervical cancer	303	3	0.127	7.08	8
cholangiocarcinoma	36	9	0	7.58	3.84
colon adenocarcinoma	286	41	0	7.93	5.85
esophageal carcinoma	184	11	0.005	8.21	7.14
glioblastoma multiforme	154	5	0	8.76	6.91
head & neck squamous cell carcinoma	520	44	0.017	7.67	7.18
kidney chromophobe	66	25	0.003	8.44	6.86
kidney clear cell carcinoma	533	72	0.014	7.26	7.04
kidney papillary cell carcinoma	290	32	0	4.22	6.9
liver hepatocellular carcinoma	371	50	0	6.64	3.72
lung adenocarcinoma	515	59	0	7.4	6.65
lung squamous cell carcinoma	502	51	0	8.58	6.98
pancreatic adenocarcinoma	178	4	0.028	8.89	9.57
pheochromocytoma & paraganglioma	179	3	0.006	6.09	9.69
prostate adenocarcinoma	497	52	0	7.79	7.16
rectum adenocarcinoma	94	10	0	7.98	5.78
sarcoma	259	2	0.421	7.11	6.24
skin cutaneous melanoma	103	1	0.816	11.07	11.27
stomach adenocarcinoma	415	35	0	8.27	7.3
thymoma	120	2	0.348	12.96	13.59
thyroid carcinoma	505	59	0.001	7.92	7.24
uterine corpus endometrioid carcinoma	176	24	0.539	9.02	9.39
n_Primary_Tumor	Number of tumor sample
n_Solid_Tissue_Normal	Number of normal sample
p_value_Wilcox	p-value of Wilcox test
median_Primary_Tumor	median expression value in tumor group
median_Solid_Tissue_Normal	median expression value in normal group
