# Supplementary material for: Low LEF1 expression is a biomarker of early T-cell precursor, an aggressive subtype of T-cell lymphoblastic leukemia
Source: PLoS One. 2020 May 13;15(5):e0232520. doi: 10.1371/journal.pone.0232520 (PMC7219738; doi:10.1371/journal.pone.0232520)
Supplement: S3 Table — (XLSX) [file pone.0232520.s003.xlsx]

## Sheet: S3_Table
	p_value_logrank	HR	CI_lower	CI_upper	p_value_assumption
adrenocortical cancer	0.006	1.3	1.07	1.58	0.933
bladder urothelial carcinoma	0.436	1.04	0.94	1.17	0.107
brain lower grade glioma	0	1.67	1.38	2.03	0.012
breast invasive carcinoma	0.001	0.81	0.71	0.92	0.006
cervical & endocervical cancer	0.059	0.85	0.71	1.01	0.207
cholangiocarcinoma	0.79	0.95	0.67	1.36	0.291
colon adenocarcinoma	0.061	1.2	0.99	1.46	0.5
diffuse large B-cell lymphoma	0.726	1.1	0.65	1.83	0.832
esophageal carcinoma	0.453	0.93	0.78	1.12	0.275
glioblastoma multiforme	0.122	1.19	0.95	1.49	0.394
head & neck squamous cell carcinoma	0.288	0.95	0.85	1.05	0.512
kidney chromophobe	0.565	1.1	0.8	1.52	0.333
kidney clear cell carcinoma	0	1.19	1.09	1.31	0.868
kidney papillary cell carcinoma	0	1.47	1.24	1.74	0.166
liver hepatocellular carcinoma	0.658	1.02	0.94	1.1	0.096
lung adenocarcinoma	0.057	0.88	0.77	1	0.525
lung squamous cell carcinoma	0.09	0.91	0.81	1.02	0.119
mesothelioma	0.337	1.12	0.89	1.4	0.985
ovarian serous cystadenocarcinoma	0.951	1	0.9	1.1	0.644
pancreatic adenocarcinoma	0.132	1.16	0.96	1.39	0.032
pheochromocytoma & paraganglioma	0.63	0.89	0.54	1.45	0.828
prostate adenocarcinoma	0.157	1.52	0.85	2.72	0.491
rectum adenocarcinoma	0.029	1.51	1.04	2.18	0.947
sarcoma	0.133	1.09	0.97	1.21	0.6
skin cutaneous melanoma	0.54	0.93	0.74	1.17	0.752
stomach adenocarcinoma	0.154	1.11	0.96	1.28	0.791
testicular germ cell tumor	0.575	1.23	0.59	2.55	0.441
thymoma	0.008	0.74	0.58	0.94	0.952
thyroid carcinoma	0.26	1.3	0.82	2.06	0.107
uterine carcinosarcoma	0.789	0.97	0.75	1.25	0.91
uterine corpus endometrioid carcinoma	0.242	0.9	0.76	1.07	0.388
uveal melanoma	0	1.68	1.27	2.22	0.576
p_value_logrank	p-value of log-rank test
HR	hazard ratio
CI_lower	lower value of confidence interval
CI_upper	upper value of confidence interval
p_value_assumption	p-value of proportional hazard assumption test
