# Supplementary material for: Low LEF1 expression is a biomarker of early T-cell precursor, an aggressive subtype of T-cell lymphoblastic leukemia
Source: PLoS One. 2020 May 13;15(5):e0232520. doi: 10.1371/journal.pone.0232520 (PMC7219738; doi:10.1371/journal.pone.0232520)
Supplement: S1 File — (ZIP) [file pone.0232520.s004.zip]

Archive with 11 entries (10 files):
- Scripts/
- Scripts/.Rhistory
- Scripts/Cluster_35genes_GSE42328.R
- Scripts/Cluster_35genes_Target.R
- Scripts/Clustering_GSE42328.R
- Scripts/Clustering_Target_20190403.R
- Scripts/DE_ETP_Target.R
- Scripts/LEF1_TCGA.R
- Scripts/LEF1_TCGA_survival.R
- Scripts/Prediction_ETP_GSE42328.R
- Scripts/Prediction_ETP_TARGET_V3.R
