# Supplementary material for: Low LEF1 expression is a biomarker of early T-cell precursor, an aggressive subtype of T-cell lymphoblastic leukemia
Source: PLoS One. 2020 May 13;15(5):e0232520. doi: 10.1371/journal.pone.0232520 (PMC7219738; doi:10.1371/journal.pone.0232520)
Supplement: S1 File — (ZIP) [file pone.0232520.s004.zip › Scripts/Cluster_35genes_GSE42328.R]

options(stringsAsFactors = FALSE)
# 20190627
# Classify by 35 genes in GSE42328
# lib
library(ConsensusClusterPlus)
library(ggplot2) 
# data
rm(list=ls())
#load("RData/GSE42328.RData")
# remove probes with NA
temp <- apply(exprs,1,anyNA)
exprs <- exprs[!temp,]
rm(temp)
# select probes of 35 genes
ETP_genelist<-c("CD34","CD44","GATA2","KIT","NFE2",
                "TAL1","CEBPA","SPI1","ID2",
                "RAG1","CD1E","CD1B","NOTCH3","CD1A",
                "CD4","CD8A","PTCRA","CD1C","CD1D",
                "MYB","LEF1","NOTCH1","HES1","ID3",
                "TCF12","BCL11A","GATA3","LAT",
                "CD3E","LCK","TCF7","BCL11B","ZAP70","CD3G","CD3D")
probes <- probes[probes$Symbol %in% ETP_genelist,]
d <- exprs[row.names(exprs) %in% probes$ID,]


# cluster
hc <- ConsensusClusterPlus(d,
                           maxK=6,
                           reps=10000,
                           pItem=0.8,
                           pFeature=1,
                           clusterAlg="hc",
                           distance="pearson",
                           seed=7,
                           plot=NULL)
cluster <- as.data.frame(hc[[2]]$consensusClass)
colnames(cluster) <- "cluster"
cluster$cluster <- paste0("Cluster_",cluster$cluster)

write.csv(cluster,file = "Clustering_35genes_GSE42328.csv")
