# Supplementary material for: Low LEF1 expression is a biomarker of early T-cell precursor, an aggressive subtype of T-cell lymphoblastic leukemia
Source: PLoS One. 2020 May 13;15(5):e0232520. doi: 10.1371/journal.pone.0232520 (PMC7219738; doi:10.1371/journal.pone.0232520)
Supplement: S1 File — (ZIP) [file pone.0232520.s004.zip › Scripts/Cluster_35genes_Target.R]

# 20190410
# Classify by 35 genes in TARGET T-ALL
# lib
library(ConsensusClusterPlus)
library(DESeq2)
library(edgeR)
library(ggplot2) 
# data
rm(list=ls())
ETP_genelist<-c("CD34","CD44","GATA2","KIT","NFE2",
                "TAL1","CEBPA","SPI1","ID2",
                "RAG1","CD1E","CD1B","NOTCH3","CD1A",
                "CD4","CD8A","PTCRA","CD1C","CD1D",
                "MYB","LEF1","NOTCH1","HES1","ID3",
                "TCF12","BCL11A","GATA3","LAT",
                "CD3E","LCK","TCF7","BCL11B","ZAP70","CD3G","CD3D")
count <- read.table("TARGET_TALL_RNASEQ_all_count.txt",
                    header = T, stringsAsFactors = F)
Gene_annotation_Target <- count[,1:7]
row.names(count) <- count$GeneName
count <- count[,-c(1:7)]
temp <- sub(".TARGET.10.[A-Z]+.0[0-9]A.[0-9A-Z]+","",colnames(count))
colnames(count) <- temp
rm(temp)
# Normalization by TMM 
DGE <- DGEList(counts=count)
TMM <- calcNormFactors(DGE,method = "TMM")
log2cpm <- cpm(TMM,log=TRUE)
# extract samples with ETP info
meta <- read.csv("ng.3909-S2TableS1.csv",stringsAsFactors = F)
meta <- meta[meta$ETP.status %in% c("ETP","notETP"),]
meta$ETP.status <- factor(meta$ETP.status,levels = c("ETP","notETP"))
log2cpm <- log2cpm[,colnames(log2cpm) %in% meta$RNAseq_id_D]
meta <- meta[match(colnames(log2cpm),meta$RNAseq_id_D),]
all(meta$RNAseq_id_D==colnames(log2cpm)) # TRUE
# extract ETP_genelist
all(ETP_genelist %in% row.names(log2cpm)) # TRUE
df <- log2cpm[row.names(log2cpm) %in% ETP_genelist,]
df <- t(df)
df <- scale(df,center = T,scale = T)
df <- t(df)

# cluster
hc <- ConsensusClusterPlus(df,
                           maxK=6,
                           reps=10000,
                           pItem=0.8,
                           pFeature=1,
                           clusterAlg="hc",
                           distance="pearson",
                           seed=7,
                           plot=NULL)
cluster <- as.data.frame(hc[[2]]$consensusClass)
colnames(cluster) <- "cluster"
cluster$cluster <- paste0("Cluster_",cluster$cluster)

write.csv(cluster,file = "Clustering_35genes_Target.csv")
