# Supplementary material for: Low LEF1 expression is a biomarker of early T-cell precursor, an aggressive subtype of T-cell lymphoblastic leukemia
Source: PLoS One. 2020 May 13;15(5):e0232520. doi: 10.1371/journal.pone.0232520 (PMC7219738; doi:10.1371/journal.pone.0232520)
Supplement: S1 File — (ZIP) [file pone.0232520.s004.zip › Scripts/Clustering_GSE42328.R]

options(stringsAsFactors = FALSE)
# 20190627
# Cluster GSE from raw count
# lib
library(ConsensusClusterPlus)
library(ggplot2) 
# data
rm(list=ls())
#load("RData/GSE42328.RData")
# remove probes with NA
temp <- apply(exprs,1,anyNA)
exprs <- exprs[!temp,]
rm(temp)
# mad top 5000 median absolute deviation
mads <- apply(exprs,1,mad)
d <- exprs[rev(order(mads))[1:5000],]
# centered
d <- sweep(d,1, apply(d,1,median,na.rm=T))
rm(mads)
# Clustering
hc <- ConsensusClusterPlus(d,
                           maxK=6,
                           reps=10000,
                           pItem=0.8,
                           pFeature=1,
                           clusterAlg="hc",
                           distance="pearson",
                           seed=7,
                           plot=NULL)

cluster <- as.data.frame(hc[[2]]$consensusClass)
colnames(cluster) <- "cluster"
cluster$cluster <- paste0("Cluster_",cluster$cluster)

write.csv(cluster,file = "Clustering_GSE42328.csv")

R version 3.6.0 (2019-04-26)
Platform: x86_64-apple-darwin15.6.0 (64-bit)
Running under: macOS  10.15.3

Matrix products: default
BLAS:   /System/Library/Frameworks/Accelerate.framework/Versions/A/Frameworks/vecLib.framework/Versions/A/libBLAS.dylib
LAPACK: /Library/Frameworks/R.framework/Versions/3.6/Resources/lib/libRlapack.dylib

locale:
  [1] en_US.UTF-8/en_US.UTF-8/en_US.UTF-8/C/en_US.UTF-8/en_US.UTF-8

attached base packages:
  [1] parallel  stats4    stats     graphics  grDevices utils     datasets  methods   base     

other attached packages:
  [1] ggplot2_3.2.0               edgeR_3.26.5                limma_3.40.2                DESeq2_1.24.0              
[5] SummarizedExperiment_1.14.0 DelayedArray_0.10.0         BiocParallel_1.18.0         matrixStats_0.54.0         
[9] Biobase_2.44.0              GenomicRanges_1.36.0        GenomeInfoDb_1.20.0         IRanges_2.18.1             
[13] S4Vectors_0.22.0            BiocGenerics_0.30.0         ConsensusClusterPlus_1.48.0

loaded via a namespace (and not attached):
  [1] bit64_0.9-7            splines_3.6.0          Formula_1.2-3          assertthat_0.2.1       latticeExtra_0.6-28   
[6] blob_1.1.1             GenomeInfoDbData_1.2.1 pillar_1.4.1           RSQLite_2.1.1          backports_1.1.4       
[11] lattice_0.20-38        glue_1.3.1             digest_0.6.19          RColorBrewer_1.1-2     XVector_0.24.0        
[16] checkmate_1.9.3        colorspace_1.4-1       htmltools_0.3.6        Matrix_1.2-17          XML_3.98-1.20         
[21] pkgconfig_2.0.2        genefilter_1.66.0      zlibbioc_1.30.0        purrr_0.3.2            xtable_1.8-4          
[26] scales_1.0.0           htmlTable_1.13.1       tibble_2.1.3           annotate_1.62.0        withr_2.1.2           
[31] nnet_7.3-12            lazyeval_0.2.2         survival_2.44-1.1      magrittr_1.5           crayon_1.3.4          
[36] memoise_1.1.0          foreign_0.8-71         tools_3.6.0            data.table_1.12.2      stringr_1.4.0         
[41] munsell_0.5.0          locfit_1.5-9.1         cluster_2.1.0          AnnotationDbi_1.46.0   compiler_3.6.0        
[46] rlang_0.4.0            grid_3.6.0             RCurl_1.95-4.12        rstudioapi_0.10        htmlwidgets_1.3       
[51] bitops_1.0-6           base64enc_0.1-3        gtable_0.3.0           DBI_1.0.0              R6_2.4.0              
[56] gridExtra_2.3          knitr_1.23             dplyr_0.8.1            bit_1.1-14             Hmisc_4.2-0           
[61] stringi_1.4.3          Rcpp_1.0.1             geneplotter_1.62.0     rpart_4.1-15           acepack_1.4.1         
[66] tidyselect_0.2.5       xfun_0.8  
