# Supplementary material for: Low LEF1 expression is a biomarker of early T-cell precursor, an aggressive subtype of T-cell lymphoblastic leukemia
Source: PLoS One. 2020 May 13;15(5):e0232520. doi: 10.1371/journal.pone.0232520 (PMC7219738; doi:10.1371/journal.pone.0232520)
Supplement: S1 File — (ZIP) [file pone.0232520.s004.zip › Scripts/DE_ETP_Target.R]

# 2019.3.25
####################################################
rm(list=ls())
count <- read.table("TARGET_TALL_RNASEQ_all_count.txt",
                    header = T, stringsAsFactors = F)
Gene_annotation_Target <- count[,1:7]
row.names(count) <- count$GeneName
count <- count[,-c(1:7)]
temp <- sub(".TARGET.10.[A-Z]+.0[0-9]A.[0-9A-Z]+","",colnames(count))
colnames(count) <- temp
rm(temp)
suppl <- read.csv("ng.3909-S2TableS1.csv",stringsAsFactors = F)
suppl <- suppl[match(colnames(count),suppl$RNAseq_id_D),]
all(colnames(count)==suppl$RNAseq_id_D) #TRUE
colnames(count) <- suppl$USI
count_Target <- count
RNAseq_ID_Target <- suppl
rm(count,suppl)
# Select ETP and notETP
RNAseq_ID_Target <- RNAseq_ID_Target[RNAseq_ID_Target$ETP.status %in% c("ETP","notETP"),]
count_Target <- count_Target[,colnames(count_Target) %in% RNAseq_ID_Target$USI]
all(colnames(count_Target)==RNAseq_ID_Target$USI) # TRUE
# DE
RNAseq_ID_Target$ETP.status <- factor(RNAseq_ID_Target$ETP.status,levels = c("ETP","notETP"))
dds <- DESeqDataSetFromMatrix(countData = count_Target,
                              colData = RNAseq_ID_Target,
                              design = ~ETP.status)
keep <- rowSums(counts(dds)) >= 10
dds <- dds[keep,]
dds <- estimateSizeFactors(dds)
dds <- DESeq(dds)
res <- results(dds,contrast = c("ETP.status","ETP","notETP"))
res <- res[order(res$pvalue),]


res <- res[!is.na(res$padj),]
DEG <- res[res$padj<0.05,]
