# Supplementary material for: Low LEF1 expression is a biomarker of early T-cell precursor, an aggressive subtype of T-cell lymphoblastic leukemia
Source: PLoS One. 2020 May 13;15(5):e0232520. doi: 10.1371/journal.pone.0232520 (PMC7219738; doi:10.1371/journal.pone.0232520)
Supplement: S1 File — (ZIP) [file pone.0232520.s004.zip › Scripts/LEF1_TCGA.R]

options(stringsAsFactors = FALSE)
# 20190722
# lib
rm(list=ls())
# data
load("/PanCan/HiSeqV2.RData")
clinical <- read.delim("PanCan/PANCAN_clinicalMatrix")
# recode
row.names(rsem_norm) <- rsem_norm$Sample
rsem_norm$Sample <- NULL
colnames(rsem_norm) <- gsub("\\.","-",colnames(rsem_norm))
rsem_norm <- t(rsem_norm)
# select sample have both clinical and expr data
sampleID <- intersect(row.names(rsem_norm),clinical$sampleID)
rsem_norm <- rsem_norm[row.names(rsem_norm) %in% sampleID,]
clinical <- clinical[clinical$sampleID %in% sampleID,]
rm(sampleID)
# select sample_type with 2 types Primary Tumor, Solid Tissue Normal
clinical <- clinical[clinical$sample_type %in% c("Primary Tumor", "Solid Tissue Normal"),]
disease_list = levels(as.factor(clinical$X_primary_disease))
out <- c()
for (i in 1:length(disease_list)) {
  df <- clinical[clinical$X_primary_disease %in% disease_list[i],]
  out[i] <- length(levels(as.factor(df$sample_type)))
}
rm(i,df)
disease_list <- disease_list[out==2]
rm(out)
# LEF1 expr ~ tumor/normal in primary_disease
gene = "LEF1"
out <- matrix(NA,nrow = length(disease_list),ncol = 5)
row.names(out) <- disease_list
colnames(out) <- c("n_Primary_Tumor","n_Solid_Tissue_Normal","p_value_Wilcox",
                   "median_Primary_Tumor","median_Solid_Tissue_Normal")
for (i in 1:length(disease_list)) {
  df <- clinical[clinical$X_primary_disease %in% disease_list[i],]
  temp <- merge(df[,c("sampleID","sample_type")],
                rsem_norm[,gene],
                by.x = "sampleID",
                by.y = "row.names")
  colnames(temp)[ncol(temp)] <- "expr"
  out[i,"n_Primary_Tumor"] <- length(temp[temp$sample_type=="Primary Tumor","sampleID"])
  out[i,"n_Solid_Tissue_Normal"] <- length(temp[temp$sample_type=="Solid Tissue Normal","sampleID"])
  out[i,"p_value_Wilcox"] <- round(wilcox.test(expr~sample_type,data=temp)$p.value,digits = 3)
  out[i,"median_Primary_Tumor"] <- round(median(temp[temp$sample_type=="Primary Tumor","expr"]),digits = 2)
  out[i,"median_Solid_Tissue_Normal"] <- round(median(temp[temp$sample_type=="Solid Tissue Normal","expr"]),digits = 2)
}
