# Supplementary material for: Low LEF1 expression is a biomarker of early T-cell precursor, an aggressive subtype of T-cell lymphoblastic leukemia
Source: PLoS One. 2020 May 13;15(5):e0232520. doi: 10.1371/journal.pone.0232520 (PMC7219738; doi:10.1371/journal.pone.0232520)
Supplement: S1 File — (ZIP) [file pone.0232520.s004.zip › Scripts/Prediction_ETP_GSE42328.R]

setwd("/Users/meiwang/Documents/PROJECT/PKU/Projects/ZHC/R")
# 20190701
# lib
library(edgeR)
library(foreach)
library(glmnet)
library(pROC)
library(ggplot2)
# Predict ETP
# fit lasso model, 5 fold cross-validation 

# clean data
# GSE42328
# data
rm(list=ls())
load("RData/GSE42328.RData")
# remove probes with NA
temp <- apply(exprs,1,anyNA)
exprs <- exprs[!temp,]
rm(temp)
# select mad top 5000 probes
mads <- apply(exprs,1,mad)
exprs <- exprs[rev(order(mads))[1:5000],]
# centered
exprs <- sweep(exprs,1, apply(exprs,1,median,na.rm=T))
rm(mads)

meta$id <- sub("lymphoblast T-ALL sample #","",meta$title)
clinical <- read.csv("../Published_Data/GSE42328/GSE42328_immu.csv")
clinical <- merge(clinical[,c("Sample.","ETP_status")],
                  meta[,c("id","geo_accession")],
                  by.x = "Sample.", by.y = "id")

expr <- t(exprs)
m <- merge(clinical[,c("geo_accession","ETP_status")],
           expr,
           by.x = "geo_accession",
           by.y = "row.names")
row.names(m) <- m$geo_accession
m$geo_accession <- NULL

m$ETP_status <- ifelse(m$ETP_status=="ETP",1,0)
m <- data.matrix(m)
rm(expr,exprs,clinical,meta,probes)
# Outer CV random sample 50% to training, 50% to test, repeat 100 times
sampling=0.5
# Inner CVk-fold 
k=3

out <- list()
for (i in 1:100){
  print(i)
  m_0 <- m[m[,1]==0,]
  m_0_train <- m_0[sample(nrow(m_0),nrow(m_0)*sampling),]
  m_0_test <- m_0[!(row.names(m_0) %in% row.names(m_0_train)),]
  m_1 <- m[m[,1]==1,]
  m_1_train <- m_1[sample(nrow(m_1),nrow(m_1)*sampling),]
  m_1_test <- m_1[!(row.names(m_1) %in% row.names(m_1_train)),]
  train <- rbind(m_0_train,m_1_train)
  test <- rbind(m_0_test,m_1_test)
  rm(m_0,m_1,m_0_train,m_0_test,m_1_train,m_1_test)
  # balanced cv.glmnet
  # Generate fold ID
  # label==0
  train_0 <- train[train[,1]==0,]
  temp <- ceiling(nrow(train_0)/k)
  train_0_seq <- rep(1:k,temp)[1:nrow(train_0)]
  rm(temp)
  train_0_seq <- sample(train_0_seq)
  # label==1
  train_1 <- train[train[,1]==1,]
  temp <- ceiling(nrow(train_1)/k)
  train_1_seq <- rep(1:k,temp)[1:nrow(train_1)]
  rm(temp)
  train_1_seq <- sample(train_1_seq)
  # merge
  train <- rbind(train_0,train_1)
  seq <- c(train_0_seq,train_1_seq)
  rm(train_0,train_1,train_0_seq,train_1_seq)
  # Cross validation of lasso
  cv.fit<-cv.glmnet(x=train[,-1],
                    y=train[,1],
                    family="binomial",
                    alpha=1,
                    type.measure = "auc",
                    foldid = seq)
  # key predictors (non-zero coefficients)
  coefs <- coef(cv.fit, s = "lambda.min")
  coefs <- data.frame(name = coefs@Dimnames[[1]][coefs@i + 1], coefficient = coefs@x)
  # pred
  pred <- predict(cv.fit, newx = test[,-1], s = "lambda.min", type = "response")
  pred <- data.frame(pred=pred[,1],label=test[,1])
  out[[i]] <- list(cv.fit=cv.fit,
                   coefs=coefs,
                   pred=pred)
  rm(coefs,cv.fit,pred,test,train,seq)
}
save(out,file = "RData/Prediction_ETP_GSE42328.RData")
pred <- foreach(i=1:100,.combine = "rbind")%do%{
  out[[i]]$pred
}
roc<-roc(response=pred$label,
         predictor=pred$pred,
         ci=TRUE)

plot(roc,print.auc=TRUE,print.auc.adj=c(0.5,0))

output <- coords(roc,"best",ret=c("threshold", "specificity", "sensitivity", "accuracy",
                                  "tn", "tp", "fn", "fp", "npv", "ppv", "1-specificity",
                                  "1-sensitivity", "1-accuracy", "1-npv", "1-ppv"))

output <- as.data.frame(output)
output <- round(output,digits = 2)

#threshold        0.11
#specificity      0.92
#sensitivity      0.88
#accuracy         0.92
