# Supplementary material for: Low LEF1 expression is a biomarker of early T-cell precursor, an aggressive subtype of T-cell lymphoblastic leukemia
Source: PLoS One. 2020 May 13;15(5):e0232520. doi: 10.1371/journal.pone.0232520 (PMC7219738; doi:10.1371/journal.pone.0232520)
Supplement: S1 File — (ZIP) [file pone.0232520.s004.zip › Scripts/Prediction_ETP_TARGET_V3.R]

# 20190701
# lib
library(edgeR)
library(foreach)
library(glmnet)
library(pROC)
library(ggplot2)
# Predict ETP
# fit lasso model, 5 fold cross-validation 

rm(list=ls())
# clean data
# TARGET
count <- read.table("TARGET_TALL_RNASEQ_all_count.txt",
                    header = TRUE,stringsAsFactors = F)
Gene_annotation_Target <- count[,1:7]
row.names(count) <- count$GeneName
count <- count[,-c(1:7)]
temp <- sub(".TARGET.10.[A-Z]+.0[0-9]A.[0-9A-Z]+","",colnames(count))
colnames(count) <- temp
rm(temp)
# Select protein_coding genes
Gene_annotation_Target <- Gene_annotation_Target[Gene_annotation_Target$Type %in% "protein_coding",]
count <- count[row.names(count) %in% Gene_annotation_Target$GeneName,]
# Normalization by TMM 
DGE <- DGEList(counts=count)
TMM <- calcNormFactors(DGE,method = "TMM")
log2cpm <- cpm(TMM,log=TRUE)

clinical <- read.csv("ng.3909-S2TableS1.csv",stringsAsFactors = F)
# select ETP and notETP
clinical$ETP_status <- clinical$ETP.status
clinical <- clinical[clinical$ETP_status %in% c("ETP","notETP"),]
expr <- log2cpm[,colnames(log2cpm) %in% clinical$RNAseq_id_D]

expr <- t(expr)
m <- merge(clinical[,c("RNAseq_id_D","ETP_status")],
           expr,
           by.x = "RNAseq_id_D",
           by.y = "row.names")
row.names(m) <- m$RNAseq_id_D
m$RNAseq_id_D <- NULL

m$ETP_status <- ifelse(m$ETP_status=="ETP",1,0)
m <- data.matrix(m)
rm(expr,count,DGE,Gene_annotation_Target,log2cpm,TMM)
# Outer CV random sample 80% to training, 20% to test, repeat 100 times
sampling=0.8
# Inner CVk-fold 
k=5

out <- list()
for (i in 1:100){
  print(i)
  m_0 <- m[m[,1]==0,]
  m_0_train <- m_0[sample(nrow(m_0),nrow(m_0)*sampling),]
  m_0_test <- m_0[!(row.names(m_0) %in% row.names(m_0_train)),]
  m_1 <- m[m[,1]==1,]
  m_1_train <- m_1[sample(nrow(m_1),nrow(m_1)*sampling),]
  m_1_test <- m_1[!(row.names(m_1) %in% row.names(m_1_train)),]
  train <- rbind(m_0_train,m_1_train)
  test <- rbind(m_0_test,m_1_test)
  rm(m_0,m_1,m_0_train,m_0_test,m_1_train,m_1_test)
  # balanced cv.glmnet
  # Generate fold ID
  # label==0
  train_0 <- train[train[,1]==0,]
  temp <- ceiling(nrow(train_0)/k)
  train_0_seq <- rep(1:k,temp)[1:nrow(train_0)]
  rm(temp)
  train_0_seq <- sample(train_0_seq)
  # label==1
  train_1 <- train[train[,1]==1,]
  temp <- ceiling(nrow(train_1)/k)
  train_1_seq <- rep(1:k,temp)[1:nrow(train_1)]
  rm(temp)
  train_1_seq <- sample(train_1_seq)
  # merge
  train <- rbind(train_0,train_1)
  seq <- c(train_0_seq,train_1_seq)
  rm(train_0,train_1,train_0_seq,train_1_seq)
  # Cross validation of lasso
  cv.fit<-cv.glmnet(x=train[,-1],
                    y=train[,1],
                    family="binomial",
                    alpha=1,
                    type.measure = "auc",
                    foldid = seq)
  # key predictors (non-zero coefficients)
  coefs <- coef(cv.fit, s = "lambda.min")
  coefs <- data.frame(name = coefs@Dimnames[[1]][coefs@i + 1], coefficient = coefs@x)
  # pred
  pred <- predict(cv.fit, newx = test[,-1], s = "lambda.min", type = "response")
  pred <- data.frame(pred=pred[,1],label=test[,1])
  out[[i]] <- list(cv.fit=cv.fit,
                   coefs=coefs,
                   pred=pred)
  rm(coefs,cv.fit,pred,test,train,seq)
}

pred <- foreach(i=1:100,.combine = "rbind")%do%{
  out[[i]]$pred
}
roc<-roc(response=pred$label,
         predictor=pred$pred,
         ci=TRUE)
#pdf("Prediction_ETP_TARGET_V3.pdf")
plot(roc,print.auc=TRUE,print.auc.adj=c(0.5,0))
dev.off()

output <- coords(roc,"best",ret=c("threshold", "specificity", "sensitivity", "accuracy",
                                  "tn", "tp", "fn", "fp", "npv", "ppv", "1-specificity",
                                  "1-sensitivity", "1-accuracy", "1-npv", "1-ppv"))

output <- as.data.frame(output)
output <- round(output,digits = 2)

# threshold        0.12
# specificity      0.93
# sensitivity      0.90
# accuracy         0.92

# non-zero coef
coef <- foreach(i=1:length(out),.combine="rbind") %do% {
  out[[i]]$coefs[-1,]
}
rm(i)
coef_freq <- as.data.frame(table(coef$name))
coef_freq <- coef_freq[order(coef_freq$Freq,decreasing = T),]
colnames(coef_freq) <- c("Predictor","Frequency")
coef_freq$Predictor <- factor(coef_freq$Predictor,levels=rev(coef_freq$Predictor))
mycol <- c("#E8ECFB", "#B997C7", "#824D99", "#4E78C4", "#57A2AC", "#7EB875", "#D0B541", "#E67F33", "#521A13", "#CE2220")

pdf("Plots/Prediction_ETP_TARGET_V3_freq.pdf",7,4)
ggplot(data=coef_freq[1:10,], aes(x=Predictor, y=Frequency,fill=Predictor))+
  geom_bar(stat="identity")+
  coord_flip()+
  scale_fill_manual(values=mycol)+
  geom_text(aes(label=Frequency), vjust=0.5, hjust=-0.2,size=6)+
  theme_classic()+
  theme(legend.position = "none")+
  theme(plot.margin=unit(c(10, 40, 10, 10),"points"))
dev.off()

genes <- as.character(coef_freq[1:10,"Predictor"])
out <- matrix(NA,nrow=10,ncol=6)
row.names(out) <- genes
colnames(out) <- c("Min","Q1","Median","Mean","Q3","Max")
for(i in 1:length(genes)){
  temp <- coef[coef$name %in% genes[i],]
  out[i,] <- summary(temp$coefficient)
}
out <- round(out,digits = 3)


coef_top10 <- coef[coef$name %in% genes,]
coef_top10$coefficient <- abs(coef_top10$coefficient)
coef_top10$name <- factor(coef_top10$name,levels = genes)
pdf("Plots/Prediction_ETP_TARGET_V3_coef.pdf",7,5)
ggplot(data=coef_top10,aes(x=name,y=coefficient,fill=name))+
  geom_boxplot(outlier.color=NA)+
  scale_fill_manual(values=rev(mycol))+
  theme_classic()+
  theme(legend.position = "none")+
  theme(axis.text.x = element_text(angle = 45, hjust = 1))
dev.off()


sessionInfo()
R version 3.6.0 (2019-04-26)
Platform: x86_64-apple-darwin15.6.0 (64-bit)
Running under: macOS  10.15.3

Matrix products: default
BLAS:   /System/Library/Frameworks/Accelerate.framework/Versions/A/Frameworks/vecLib.framework/Versions/A/libBLAS.dylib
LAPACK: /Library/Frameworks/R.framework/Versions/3.6/Resources/lib/libRlapack.dylib

locale:
  [1] en_US.UTF-8/en_US.UTF-8/en_US.UTF-8/C/en_US.UTF-8/en_US.UTF-8

attached base packages:
  [1] stats     graphics  grDevices utils     datasets  methods   base     

other attached packages:
  [1] ggplot2_3.2.0 pROC_1.15.0   glmnet_2.0-18 Matrix_1.2-17 foreach_1.4.4 edgeR_3.26.5  limma_3.40.2 

loaded via a namespace (and not attached):
  [1] Rcpp_1.0.1       rstudioapi_0.10  magrittr_1.5     tidyselect_0.2.5 munsell_0.5.0    colorspace_1.4-1 lattice_0.20-38 
[8] R6_2.4.0         rlang_0.4.0      plyr_1.8.4       dplyr_0.8.1      tools_3.6.0      grid_3.6.0       gtable_0.3.0    
[15] withr_2.1.2      iterators_1.0.10 lazyeval_0.2.2   assertthat_0.2.1 tibble_2.1.3     crayon_1.3.4     purrr_0.3.2     
[22] codetools_0.2-16 glue_1.3.1       compiler_3.6.0   pillar_1.4.1     scales_1.0.0     locfit_1.5-9.1   pkgconfig_2.0.2 
